# Supplementary material for: Use peripheral blood leukocyte parameters combined with inflammatory indicators in diagnosis and severity assessment of mycoplasma pneumoniae pneumonia in children
Source: PLoS One. 2025 Jun 3;20(6):e0321454. doi: 10.1371/journal.pone.0321454 (PMC12132943; doi:10.1371/journal.pone.0321454)
Supplement: S1 Data — (XLSX) [file pone.0321454.s001.xlsx]

## Sheet: Sheet1
ID	WBC(10^9/L)	RBC(10^12/L)	HGB(g/L)	HCT(%)	MCV(fL)	MCH(pg)	MCHC(g/L)	PLT(10^9/L)	RDW-SD(fL)	RDW-CV(%)	PDW(fL)	MPV(fL)	P-LCR(%)	PCT(%)	NEUT#(10^9/L)	LYMPH#(10^9/L)	MONO#(10^9/L)	EO#(10^9/L)	BASO#(10^9/L)	NEUT%(%)	LYMPH%(%)	MONO%(%)	EO%(%)	BASO%(%)	[IG#(10^9/L)]	[IG%(%)]	[PLT-I(10^9/L)]	[MicroR(%)]	[MacroR(%)]	[TNC(10^9/L)]	[WBC-N(10^9/L)]	[TNC-N(10^9/L)]	[BA-N#(10^9/L)]	[BA-N%(%)]	[WBC-D(10^9/L)]	[TNC-D(10^9/L)]	[NEUT#&(10^9/L)]	[NEUT%&(%)]	[LYMP#&(10^9/L)]	[LYMP%&(%)]	[HFLC#(10^9/L)]	[HFLC%(%)]	[BA-D#(10^9/L)]	[BA-D%(%)]	[NE-SSC(ch)]	[NE-SFL(ch)]	[NE-FSC(ch)]	[LY-X(ch)]	[LY-Y(ch)]
***	6.7	4.85	128	38.6	79.6	26.4	332	434	42	14.6	7.2	7.9	8.1	0.34	2.08	4.05	0.43	0.11	0.03	31.2	60.4	6.4	1.6	0.4	0.01	0.1	179	0.7	3.5	21.71	21.71	21.71	0.06	0.3	21.89	21.9	18.79	86.5	1.34	6.2	0	0	0.02	0.1	161.7	46.6	86.8	78.3	66.3
***	6.96	4.63	119	35.9	77.5	25.7	331	403	38.7	13.8	7.7	8.1	9.4	0.33	2.96	3.12	0.39	0.45	0.04	42.5	44.8	5.6	6.5	0.6	0.03	0.4	403	9	4.2	6.96	6.96	6.96	0.04	0.6	7.11	7.11	2.93	42.1	3.08	44.2	0.04	0.6	0.06	0.9	144.7	46.8	81.8	75.5	68
***	8.71	5.13	135	40.4	78.8	26.3	334	396	38.3	13.3	7.7	8.1	9.5	0.32	4.48	3.44	0.57	0.15	0.07	51.5	39.5	6.5	1.7	0.8	0.02	0.2	396	6.8	4.5	8.71	8.71	8.71	0.07	0.8	8.48	8.48	4.46	51.3	3.38	38.8	0.06	0.7	0.05	0.6	147.9	45.2	83.5	77.6	69.9
***	7.7	4.68	131	39.9	85.3	28	328	345	40.6	13.1	7.7	8.2	10	0.28	3.52	2.91	0.5	0.73	0.04	45.7	37.8	6.5	9.5	0.5	0.03	0.4	345	2.4	3.8	7.71	7.7	7.71	0.04	0.5	7.65	7.65	3.49	45.3	2.89	37.5	0.02	0.3	0.03	0.4	155.5	49.9	89.8	77.7	65.1
***	7.65	4.58	128	39.2	85.6	27.9	327	395	37.2	12.4	7.9	8.4	11.4	0.33	3.17	3.43	0.46	0.56	0.03	41.5	44.8	6	7.3	0.4	0.03	0.4	395	2.2	4.1	7.65	7.65	7.65	0.03	0.4	7.72	7.72	3.14	41.1	3.4	44.4	0.03	0.4	0.03	0.4	152.1	48.1	80.6	76.2	72
***	8.62	4.33	120	35.3	81.5	27.7	340	299	34.3	11.7	8	8.2	10.3	0.25	4.41	3.59	0.48	0.09	0.05	51.2	41.6	5.6	1	0.6	0.01	0.1	299	2.7	3.7	8.62	8.62	8.62	0.05	0.6	9.01	9.01	4.4	51.1	3.57	41.4	0.02	0.2	0.06	0.7	150.9	47.9	85.4	74.4	67.5
***	5.03	5.13	139	42.3	82.5	27.1	329	262	40.4	13.6	8	8.7	14.2	0.23	2.01	2.56	0.35	0.08	0.03	39.9	50.9	7	1.6	0.6	0.01	0.2	262	5.4	4.8	5.03	5.03	5.03	0.03	0.6	5.17	5.17	2	39.7	2.46	48.9	0.1	2	0.03	0.6	143.8	51.4	81.2	75.9	69.7
***	6.47	5.11	132	40.4	79.1	25.8	327	416	39.2	13.6	8.1	8.6	13.7	0.36	2.73	2.71	0.45	0.53	0.05	42.1	41.9	7	8.2	0.8	0.01	0.2	416	7.7	4.6	6.47	6.47	6.47	0.05	0.8	6.34	6.34	2.72	41.9	2.67	41.3	0.04	0.6	0.06	0.9	149.6	47.8	83.5	77.3	68.4
***	5.02	4.54	133	39.4	86.8	29.3	338	314	39.2	12.5	8.1	8.6	12.6	0.27	2.11	2.39	0.37	0.12	0.03	42	47.6	7.4	2.4	0.6	0.01	0.2	314	1.7	3.8	5.02	5.02	5.02	0.03	0.6	5.02	5.02	2.1	41.8	2.38	47.4	0.01	0.2	0.03	0.6	154.6	54.5	87.7	77.2	71.3
***	5.32	4.92	130	39.6	80.5	26.4	328	375	36.1	12.4	8.1	8.5	12.2	0.32	1.87	2.81	0.43	0.17	0.04	35.1	52.8	8.1	3.2	0.8	0.01	0.2	211	3.1	3.9	6.72	6.72	6.72	0.04	0.6	6.6	6.6	4.69	69.9	1.66	24.7	0	0	0.03	0.4	154.3	49.5	86.3	76.6	63.3
***	7.95	5.07	146	41.9	82.6	28.8	348	314	39	13.2	8.1	8.4	11.9	0.26	2.82	4.07	0.48	0.49	0.09	35.5	51.2	6	6.2	1.1	0.01	0.1	314	3.7	4.9	7.96	7.95	7.96	0.09	1.1	7.96	7.96	2.81	35.4	4.01	50.4	0.06	0.8	0.07	0.9	149.7	55.7	85.7	75.8	70.9
***	6.27	5.22	134	41.6	79.7	25.7	322	265	42.6	14.6	8.2	8.3	12.4	0.22	2.13	3.82	0.24	0.04	0.04	34.1	60.9	3.8	0.6	0.6	0.01	0.2	246	2.6	4	7.35	7.35	7.35	0.02	0.3	7.45	7.45	5.86	79.7	0.92	12.5	0	0	0.02	0.3	154	40.6	77.3	78.9	63.9
***	5.96	5.05	137	41.2	81.6	27.1	333	258	37.2	12.6	8.2	8.6	13.4	0.22	2.72	2.34	0.31	0.56	0.03	45.6	39.3	5.2	9.4	0.5	0.01	0.2	258	3.5	4.4	5.97	5.96	5.97	0.03	0.5	6.14	6.14	2.71	45.4	2.31	38.8	0.03	0.5	0.04	0.7	151.4	46.8	83	76.1	65.7
***	4.61	5	138	40.9	81.8	27.6	337	428	37.8	12.6	8.2	8.3	11.7	0.36	1.35	2.82	0.34	0.07	0.03	29.2	61.2	7.4	1.5	0.7	0.01	0.2	248	10.8	3.7	7.17	6.73	7.17	0.33	4.9	6.83	6.83	2.17	32.3	1.75	26	0.34	5.1	0.41	6.1	169.5	96.4	117.1	87.4	66.9
***	12.26	4.76	135	40.3	84.7	28.4	335	318	36.6	12	8.3	8.5	13.6	0.27	8.31	2.6	1.3	0.02	0.03	67.8	21.2	10.6	0.2	0.2	0.08	0.7	318	2.1	4.1	12.26	12.26	12.26	0.03	0.2	12.52	12.52	8.23	67.1	2.54	20.7	0.06	0.5	0.03	0.2	153.8	47.4	81.1	74.9	67.8
***	9.4	5.13	145	42.7	83.2	28.3	340	317	36.5	12	8.3	8.8	14.3	0.28	5.03	3.47	0.73	0.14	0.03	53.5	36.9	7.8	1.5	0.3	0.03	0.3	317	2.3	4.2	9.4	9.4	9.4	0.03	0.3	9.26	9.26	5	53.2	3.41	36.3	0.06	0.6	0.04	0.4	150.4	46.5	82.4	76.2	64.5
***	6.96	5.01	134	40.8	81.4	26.7	328	273	37.2	12.7	8.3	8.4	12.2	0.23	4.27	2.05	0.3	0.31	0.03	61.3	29.5	4.3	4.5	0.4	0.03	0.4	273	4.2	4.4	6.96	6.96	6.96	0.03	0.4	6.99	6.99	4.24	60.9	2.04	29.4	0.01	0.1	0.04	0.6	151.5	46.7	82.5	76.7	66.2
***	7.97	5.06	142	42.7	84.4	28.1	333	265	39.5	13.1	8.3	9	16.4	0.24	2.67	4.56	0.5	0.19	0.05	33.5	57.2	6.3	2.4	0.6	0.01	0.1	265	3.1	4.6	7.97	7.97	7.97	0.05	0.6	7.69	7.69	2.66	33.4	4.53	56.8	0.03	0.4	0.03	0.4	149.6	51.9	85.1	74.9	69.2
***	6.74	4.7	131	39.5	84	27.9	332	340	36.6	12	8.3	8.6	13.9	0.29	3.29	2.71	0.61	0.11	0.02	48.8	40.2	9.1	1.6	0.3	0.02	0.3	340	1.9	3.8	6.74	6.74	6.74	0.02	0.3	6.88	6.88	3.27	48.5	2.66	39.5	0.05	0.7	0.01	0.1	153.9	46.2	85	76.4	69.6
***	8.49	5.02	128	39.8	79.3	25.5	322	459	41.5	14.6	8.4	8.6	13.6	0.4	3.73	4.07	0.57	0.07	0.05	44	47.9	6.7	0.8	0.6	0.03	0.4	459	8.9	4.7	8.49	8.49	8.49	0.05	0.6	8.64	8.64	3.7	43.6	3.99	47	0.08	0.9	0.05	0.6	146.7	51.3	81.5	76.2	66.4
***	7.93	4.55	127	38.1	83.7	27.9	333	255	39.6	13.1	8.4	8.5	12.5	0.22	1.48	5.42	0.32	0.61	0.1	18.7	68.3	4	7.7	1.3	0.01	0.1	255	3.2	4.2	7.93	7.93	7.93	0.1	1.3	7.87	7.87	1.47	18.6	5.39	67.9	0.03	0.4	0.08	1	148.3	48.4	84.2	74.2	67.9
***	5.97	4.2	119	35.2	83.8	28.3	338	274	40.9	13.3	8.4	8.5	13.2	0.23	3.05	2.27	0.36	0.28	0.01	51.1	38	6	4.7	0.2	0.01	0.2	192	7.6	4.1	4.2	4.2	4.2	0.04	1	4.25	4.25	2.71	64.4	1.12	26.7	0.01	0.2	0.04	1	155.9	44.4	86.6	76.8	62.2
***	7	5.22	144	43.8	83.9	27.6	329	427	39.4	13	8.4	8.4	12.2	0.36	3.74	2.65	0.43	0.16	0.02	53.4	37.9	6.1	2.3	0.3	0.02	0.3	427	3.2	4.3	7	7	7	0.02	0.3	6.92	6.92	3.72	53.1	2.63	37.6	0.02	0.3	0.05	0.7	140.3	44.8	79.6	77.1	65.9
***	12.92	4.85	131	39.3	81	27	333	413	35.9	12.3	8.5	8.6	13.6	0.36	8.7	3.26	0.67	0.25	0.04	67.4	25.2	5.2	1.9	0.3	0.05	0.4	413	4.4	4.4	12.93	12.92	12.93	0.04	0.3	12.36	12.37	8.65	67	3.23	25	0.03	0.2	0.03	0.2	151	48.9	84.5	75	65.5
***	7.96	4.65	121	36.8	79.1	26	329	305	37.2	13.1	8.6	8.8	15.2	0.27	4.36	2.78	0.55	0.25	0.02	54.8	34.9	6.9	3.1	0.3	0.01	0.1	305	7	4.7	7.96	7.96	7.96	0.02	0.3	7.73	7.73	4.35	54.7	2.77	34.8	0.01	0.1	0.02	0.3	143	48.5	79	76	73.8
***	7.26	5.32	141	41.1	77.3	26.5	343	286	35.1	12.7	8.6	8.7	14.2	0.25	3.71	2.69	0.57	0.24	0.05	51	37.1	7.9	3.3	0.7	0.01	0.1	286	8.3	5.2	7.26	7.26	7.26	0.05	0.7	7.13	7.13	3.7	50.9	2.68	37	0.01	0.1	0.05	0.7	151.7	55.7	87.2	74.6	69
***	7.04	5.17	140	41.3	79.9	27.1	339	287	34.8	12.1	8.6	8.8	14.8	0.25	2.63	3.78	0.45	0.15	0.03	37.4	53.7	6.4	2.1	0.4	0.01	0.1	287	4.9	5	7.04	7.04	7.04	0.03	0.4	6.86	6.86	2.62	37.3	3.76	53.4	0.02	0.3	0.02	0.3	153.4	50.6	89.3	75.7	67.6
***	4.97	4.36	131	37.9	86.9	30	346	281	39.8	12.5	8.6	9	15.8	0.25	1.53	2.98	0.36	0.06	0.04	30.8	60	7.2	1.2	0.8	0.01	0.2	254	2.2	3.3	10.79	10.79	10.79	0.03	0.3	10.61	10.61	8	74.1	2.26	20.9	0.02	0.2	0.04	0.4	151.1	41.4	78.5	77.1	64.1
***	6.44	5.42	150	43.5	80.3	27.7	345	289	35.5	12.5	8.7	8.8	13.9	0.25	2.84	3.16	0.32	0.11	0.01	44	49.1	5	1.7	0.2	0.01	0.2	206	0.2	8.2	7.25	7.25	7.25	0.03	0.4	7.25	7.25	4.91	67.8	1.74	24	0	0	0.03	0.4	154.3	45.7	84.8	78.5	67.3
***	7.39	4.73	129	38.4	81.2	27.3	336	369	37.1	12.7	8.7	9.1	16.6	0.34	3.24	3.3	0.54	0.28	0.03	43.8	44.7	7.3	3.8	0.4	0.01	0.1	369	4.2	4.2	7.39	7.39	7.39	0.03	0.4	7.52	7.52	3.23	43.7	3.25	44	0.05	0.7	0.04	0.5	151.7	47.9	83.1	74.3	68
***	8.36	5.14	133	42.3	82.3	25.9	314	306	38.8	13.1	8.7	8.8	15.1	0.27	3.99	3.82	0.42	0.09	0.04	47.7	45.7	5	1.1	0.5	0.02	0.2	306	4.5	4.7	8.36	8.36	8.36	0.04	0.5	8.3	8.3	3.97	47.5	3.8	45.5	0.02	0.2	0.03	0.4	148.5	49.7	81.5	75	71.8
***	9.39	4.99	143	42.7	85.6	28.7	335	470	36.9	11.9	8.7	8.6	13.6	0.4	4.24	4.18	0.82	0.1	0.05	45.2	44.5	8.7	1.1	0.5	0.03	0.3	396	2.4	4.3	8.34	8.34	8.34	0.05	0.6	8.04	8.04	5.29	63.5	2.23	26.7	0	0	0.03	0.4	152.4	42	82.6	76.5	58.4
***	4.77	4.8	135	40.1	83.5	28.1	337	272	37.1	12.2	8.7	8.5	13.1	0.23	1.83	2.52	0.28	0.1	0.04	38.4	52.8	5.9	2.1	0.8	0.01	0.2	272	2.5	4.4	4.77	4.77	4.77	0.04	0.8	4.67	4.67	1.82	38.2	2.52	52.8	0	0	0.04	0.8	147.8	48.9	82.5	74.4	69.6
***	10.07	5.02	145	43.4	86.5	28.9	334	300	38.5	12.2	8.7	8.7	14	0.26	5.27	4.09	0.42	0.25	0.04	52.3	40.6	4.2	2.5	0.4	0.03	0.3	300	1.5	4	10.07	10.07	10.07	0.04	0.4	10.28	10.28	5.24	52	4.05	40.2	0.04	0.4	0.03	0.3	149.6	42.3	78	74.5	61.9
***	6.45	4.82	137	40.5	84	28.4	338	329	37.2	12.3	8.7	8.7	13.5	0.29	2.98	2.7	0.53	0.21	0.03	46.1	41.9	8.2	3.3	0.5	0.01	0.2	329	2.2	4.3	6.45	6.45	6.45	0.03	0.5	6.36	6.36	2.97	45.9	2.68	41.6	0.02	0.3	0.03	0.5	148.1	45.8	85.3	76.3	66.8
***	5.54	4.99	153	44.4	89	30.7	345	336	37.8	11.7	8.7	8.7	14.2	0.29	2.58	2.58	0.33	0.03	0.02	46.5	46.6	6	0.5	0.4	0.01	0.2	272	1.3	3.4	11.36	11.36	11.36	0.02	0.2	11.16	11.16	8.51	74.9	2.07	18.2	0	0	0.05	0.4	157.7	43.7	82	76.7	67.6
***	6.26	5.23	151	44.2	84.5	28.9	342	304	37.2	12.3	8.7	8.7	14.8	0.26	2.48	3.01	0.22	0.49	0.06	39.6	48.1	3.5	7.8	1	0.01	0.2	304	2.2	4.2	6.26	6.26	6.26	0.06	1	6.31	6.31	2.47	39.4	2.96	47.3	0.05	0.8	0.02	0.3	150.4	45.1	83.2	75	63.6
***	8.38	5.07	135	41.5	81.9	26.6	325	322	38.4	13.1	8.7	8.6	13.7	0.28	3.49	4.37	0.39	0.11	0.02	41.7	52.1	4.7	1.3	0.2	0.02	0.2	322	4.3	4.8	8.38	8.38	8.38	0.02	0.2	8.14	8.14	3.47	41.5	4.34	51.7	0.03	0.4	0.02	0.2	156.1	54.4	88.1	75.4	72.3
***	8.84	4.72	126	37.7	79.9	26.7	334	369	35.1	12.2	8.8	9	15.9	0.33	4.96	3.15	0.54	0.15	0.04	56.1	35.6	6.1	1.7	0.5	0.02	0.2	179	0.8	3.7	8.06	8.06	8.06	0.03	0.4	7.94	7.94	5.73	71	1.58	19.6	0	0	0.03	0.4	151.8	46.3	82.6	77.6	65.6
***	8.29	4.83	133	42.1	87.2	27.5	316	277	40.6	12.8	8.8	9.1	17.2	0.25	3.26	3.69	0.66	0.61	0.07	39.3	44.5	8	7.4	0.8	0.01	0.1	277	2.5	3.9	8.29	8.29	8.29	0.07	0.8	8.03	8.03	3.25	39.2	3.59	43.3	0.1	1.2	0.07	0.8	156.7	50.1	92.5	75.5	69
***	6.02	5.08	133	38.8	76.4	26.2	343	331	35.3	13	8.8	9	16	0.3	2.23	3.26	0.31	0.19	0.03	37	54.2	5.1	3.2	0.5	0.01	0.2	331	9.9	4.7	6.02	6.02	6.02	0.03	0.5	5.93	5.93	2.22	36.8	3.15	52.4	0.11	1.8	0.03	0.5	154	50	82.3	77.3	71.1
***	6.65	4.62	127	37.9	82	27.5	335	331	36.3	12.1	8.8	8.9	15.6	0.29	2.9	3.19	0.4	0.13	0.03	43.5	48	6	2	0.5	0.01	0.2	331	3.1	4.1	6.65	6.65	6.65	0.03	0.5	6.77	6.77	2.89	43.3	3.06	46	0.13	2	0.03	0.5	156.2	46.5	85.3	75.5	66.1
***	6.86	5.28	140	41	77.7	26.5	341	665	34	12.1	8.8	8.6	13.9	0.57	3.7	2.55	0.37	0.21	0.03	53.9	37.2	5.4	3.1	0.4	0.03	0.4	665	6.5	4.8	6.86	6.86	6.86	0.03	0.4	6.93	6.93	3.67	53.5	2.48	36.2	0.07	1	0.02	0.3	148.5	46.3	84.4	77.8	70.1
***	4.91	4.58	135	39.9	87.1	29.5	338	326	41.1	13.1	8.8	9.4	18.3	0.31	1.93	2.39	0.25	0.31	0.03	39.3	48.7	5.1	6.3	0.6	0.01	0.2	292	1.6	10.2	9.71	9.67	9.71	0.06	0.6	9.7	9.74	2.68	27.7	4.15	42.9	0	0	0.03	0.3	145.1	39.8	81.5	82.1	56.8
***	4.42	4.84	131	38.2	78.9	27.1	343	345	42.9	15.2	8.9	8.9	15.6	0.31	1.23	2.67	0.28	0.16	0.08	27.9	60.4	6.3	3.6	1.8	0	0	345	9.3	4.5	4.42	4.42	4.42	0.08	1.8	4.38	4.38	1.23	27.9	2.64	59.7	0.03	0.7	0.05	1.1	151.3	55.8	87.8	75.8	67.3
***	7.53	5.37	148	44.2	82.3	27.6	335	542	39.2	13.2	8.9	8.6	13.4	0.47	3.06	3.88	0.52	0.04	0.03	40.7	51.5	6.9	0.5	0.4	0.02	0.3	127	0.3	3.8	4.04	4.04	4.04	0	0	4.14	4.14	2.45	60.7	1.32	32.7	0.01	0.2	0.01	0.2	149.7	42.5	82.9	76.9	62.9
***	6.16	4.63	135	40.2	86.8	29.2	336	362	37.2	11.8	8.9	8.9	16	0.32	3.03	2.58	0.4	0.12	0.03	49.2	41.9	6.5	1.9	0.5	0.02	0.3	362	1.3	4	6.16	6.16	6.16	0.03	0.5	6.22	6.22	3.01	48.9	2.56	41.6	0.02	0.3	0.03	0.5	149.7	46.2	83.6	74.8	66.5
***	8.7	4.59	133	38.8	84.5	29	343	295	37.9	12.6	9	8.9	15.2	0.26	4.5	3.48	0.5	0.18	0.04	51.7	40	5.7	2.1	0.5	0.02	0.2	295	2.9	3.8	8.71	8.7	8.71	0.04	0.5	8.9	8.91	4.48	51.5	3.42	39.3	0.06	0.7	0.03	0.3	151.9	51.8	88.2	75.2	67.2
***	8.22	5.03	146	43.4	86.3	29	336	359	41.5	13.3	9	9	15.6	0.32	4.18	3.41	0.49	0.11	0.03	50.8	41.5	6	1.3	0.4	0.02	0.2	359	2.6	3.9	8.22	8.22	8.22	0.03	0.4	8.57	8.57	4.16	50.6	3.39	41.3	0.02	0.2	0.04	0.5	151.1	44.1	82.9	75.3	66.3
***	6.87	4.64	131	39.5	85.1	28.2	332	295	42.2	13.6	9	9.3	18.9	0.27	2.64	2.8	0.41	0.94	0.08	38.3	40.8	6	13.7	1.2	0.01	0.1	295	3.2	4.1	6.87	6.87	6.87	0.08	1.2	6.68	6.68	2.63	38.2	2.77	40.4	0.03	0.4	0.07	1	154.1	49	85	74.5	68.2
***	5.4	4.77	134	38.2	80.1	28.1	351	313	36	12.6	9	8.9	15.2	0.28	2.19	2.73	0.35	0.1	0.03	40.4	50.6	6.5	1.9	0.6	0.01	0.2	313	4.7	4.7	5.4	5.4	5.4	0.03	0.6	5.49	5.49	2.18	40.2	2.69	49.9	0.04	0.7	0.02	0.4	146.5	48.2	80.3	76.5	70.8
***	5.91	5.47	151	45.5	83.2	27.6	332	373	37.1	12.2	9	8.7	14.4	0.33	2.04	3.28	0.42	0.1	0.07	34.5	55.5	7.1	1.7	1.2	0.01	0.2	373	2.9	5.2	5.92	5.91	5.92	0.07	1.2	5.78	5.78	2.03	34.3	3.27	55.3	0.01	0.2	0.06	1	146.8	47.6	81.4	71.9	64.7
***	6.6	5.3	159	45.5	85.8	30	349	240	39.7	12.7	9.1	9	16.8	0.22	2.43	3.51	0.46	0.17	0.03	36.7	53.2	7	2.6	0.5	0.01	0.2	461	1.6	4.2	7.54	7.53	7.54	0.02	0.3	7.27	7.28	2.48	32.9	3.47	46	0.08	1.1	0.03	0.4	154	45.5	86.8	75.3	59.5
***	8.34	4.69	124	36.7	78.3	26.4	338	385	38.6	13.6	9.1	9.1	16.3	0.35	4.28	3.6	0.38	0.06	0.02	51.3	43.2	4.6	0.7	0.2	0.02	0.2	162	1.6	3.7	3.48	3.48	3.48	0	0	3.38	3.38	2.42	69.5	0.74	21.3	0	0	0.01	0.3	153.2	47.1	88.9	79.1	62.2
***	8.29	4.89	146	44.6	91.2	29.9	327	340	38.8	11.7	9.1	8.8	14.8	0.3	5.6	1.94	0.45	0.26	0.04	67.6	23.4	5.4	3.1	0.5	0.02	0.2	137	0.4	4.1	6.26	6.26	6.26	0	0	6.16	6.17	5.01	80	1	16	0	0	0.01	0.2	149.3	49.5	90.9	77.4	65.3
***	6.97	4.7	128	37.3	79.4	27.2	343	306	36.9	12.9	9.1	9	16.7	0.27	3.81	2.28	0.5	0.36	0.02	54.6	32.7	7.2	5.2	0.3	0.02	0.3	306	5.9	4.7	6.97	6.97	6.97	0.02	0.3	6.72	6.72	3.79	54.3	2.28	32.7	0	0	0.01	0.1	153.7	55	88.8	76.9	65.8
***	6.46	4.63	130	39.3	84.9	28.1	331	449	37.5	12.4	9.2	8.9	15.3	0.4	3.42	2.5	0.39	0.11	0.04	53	38.7	6	1.7	0.6	0.02	0.3	449	2.1	4.3	6.46	6.46	6.46	0.04	0.6	6.58	6.58	3.4	52.7	2.48	38.4	0.02	0.3	0.02	0.3	152.8	50.4	84.3	74.2	65.8
***	7.05	5.51	143	43.6	79.1	26	328	368	37.3	13.2	9.2	9	17.4	0.33	4.31	2.16	0.44	0.1	0.04	61.2	30.6	6.2	1.4	0.6	0.02	0.3	368	6.2	4.8	7.05	7.05	7.05	0.04	0.6	7.4	7.4	4.29	60.9	2.15	30.5	0.01	0.1	0.05	0.7	144.7	47.3	82.8	74	63.8
***	8.06	5.12	137	40.6	79.3	26.8	337	356	37.9	13.3	9.2	8.7	15.3	0.31	4.54	2.72	0.44	0.33	0.03	56.3	33.7	5.5	4.1	0.4	0.04	0.5	356	6.8	4.9	8.06	8.06	8.06	0.03	0.4	8.15	8.15	4.5	55.8	2.7	33.5	0.02	0.2	0.06	0.7	149.3	49.1	84.4	78.6	72.9
***	8.12	5.28	151	43.8	83	28.6	345	365	36.7	12.2	9.2	9.1	16.8	0.33	4.53	2.93	0.52	0.11	0.03	55.7	36.1	6.4	1.4	0.4	0.03	0.4	365	2.8	5.1	8.12	8.12	8.12	0.03	0.4	8.13	8.13	4.5	55.3	2.91	35.9	0.02	0.2	0.04	0.5	146.9	50.6	84	76.8	70.1
***	8.75	4.56	125	37.1	81.4	27.4	337	316	34.5	11.9	9.3	9.1	17.4	0.29	4.29	3.76	0.4	0.23	0.07	49	43	4.6	2.6	0.8	0.04	0.5	316	3.4	4.6	8.75	8.75	8.75	0.07	0.8	8.84	8.84	4.25	48.5	3.7	42.3	0.06	0.7	0.06	0.7	151.1	46.6	78.8	78.1	71.6
***	8.68	4.48	131	38.5	85.9	29.2	340	379	39.3	12.7	9.3	9.2	17.6	0.35	5.8	2.4	0.41	0.05	0.02	66.9	27.6	4.7	0.6	0.2	0.05	0.6	257	1.7	30.6	9.34	9.31	9.34	0.04	0.4	9.22	9.26	3.2	34.5	3.24	34.8	0	0	0.09	1	152.4	41.4	88.3	83.6	60.3
***	10.55	4.48	115	36.7	81.9	25.7	313	322	38.5	13	9.3	9.6	19.8	0.31	6.44	3.34	0.6	0.12	0.05	61	31.7	5.7	1.1	0.5	0.02	0.2	322	4.4	4.2	10.55	10.55	10.55	0.05	0.5	9.98	9.98	6.42	60.8	3.3	31.3	0.04	0.4	0.07	0.7	147	54.1	85.6	76.4	70.7
***	11.28	5	132	40.7	81.4	26.4	324	278	39.6	13.5	9.3	9.3	18.8	0.26	6.52	3.39	1.06	0.26	0.05	57.8	30.1	9.4	2.3	0.4	0.03	0.3	278	5.5	4.7	11.28	11.28	11.28	0.05	0.4	11.28	11.28	6.49	57.5	3.36	29.8	0.03	0.3	0.04	0.4	151.9	53.3	85	76.5	66.9
***	7.05	4.49	122	36.7	81.7	27.2	332	301	39.7	13.4	9.4	9.1	16.5	0.27	3.47	2.93	0.44	0.17	0.04	49.2	41.6	6.2	2.4	0.6	0.01	0.1	301	4.4	4.2	7.05	7.05	7.05	0.04	0.6	7.2	7.2	3.46	49.1	2.92	41.5	0.01	0.1	0.03	0.4	153.7	49.6	88.6	75.1	67.2
***	9.01	4.75	128	38.7	81.5	26.9	331	467	36.9	12.7	9.4	8.9	15.9	0.42	4.99	3.41	0.44	0.1	0.07	55.4	37.8	4.9	1.1	0.8	0.02	0.2	467	4.1	4.6	9.01	9.01	9.01	0.07	0.8	8.88	8.89	4.97	55.2	3.36	37.2	0.05	0.6	0.04	0.4	146.5	50.4	84.4	73.7	67.8
***	7.62	4.57	138	38.8	84.9	30.2	356	263	39.3	12.9	9.4	9.4	19.3	0.25	2.54	3.37	0.47	1.13	0.11	33.4	44.2	6.2	14.8	1.4	0.01	0.1	263	2.5	4.2	7.62	7.62	7.62	0.11	1.4	7.43	7.43	2.53	33.3	3.29	43.2	0.08	1	0.09	1.2	151.4	52.1	86.1	76.7	69.3
***	5.95	4.82	136	41	85.1	28.2	332	364	38.5	12.4	9.4	9.3	18.3	0.34	2.77	2.52	0.29	0.32	0.05	46.5	42.4	4.9	5.4	0.8	0.01	0.2	189	0.4	4	7.34	7.34	7.34	0	0	7.46	7.46	5	68.2	1.71	23.3	0.01	0.1	0.02	0.3	152.8	40.6	79.3	77.2	62.4
***	7.24	4.71	127	38.6	82	27	329	266	39.8	13.5	9.5	9.2	18.3	0.24	3.13	2.84	0.51	0.73	0.03	43.3	39.2	7	10.1	0.4	0.02	0.3	266	5.2	4.5	7.24	7.24	7.24	0.03	0.4	7.09	7.09	3.11	43	2.78	38.4	0.06	0.8	0.02	0.3	149.5	49.8	84.7	77.5	69.9
***	6.83	5.31	145	44.4	83.6	27.3	327	300	38.3	12.7	9.5	9.1	17.5	0.27	2.72	3.73	0.31	0.04	0.03	39.9	54.6	4.5	0.6	0.4	0.01	0.1	300	2.8	4.7	6.83	6.83	6.83	0.03	0.4	6.48	6.48	2.71	39.8	3.7	54.2	0.03	0.4	0.05	0.7	150.2	53.4	86	73.5	68.7
***	7.17	5.2	138	40.4	77.7	26.5	342	732	34	12.3	9.5	9	16.4	0.63	3.96	2.61	0.39	0.2	0.01	55.3	36.4	5.4	2.8	0.1	0.03	0.4	698	7.2	5	7.17	7.17	7.17	0.01	0.1	7.03	7.03	3.93	54.9	2.55	35.6	0.06	0.8	0.03	0.4	147.2	49.6	83.4	79	73.8
***	7.76	5.39	146	42.6	79	27.1	343	396	34	11.9	9.6	9.2	17.8	0.36	3.83	3.11	0.63	0.13	0.06	49.3	40.1	8.1	1.7	0.8	0.01	0.1	201	4.2	3.8	7.74	7.74	7.74	0.02	0.3	7.83	7.83	5.17	66.6	1.8	23.3	0	0	0.01	0.1	148.8	46	86	77.8	64.3
***	3.4	4.84	135	39.7	82	27.9	340	266	37.4	12.6	9.6	9.5	20.5	0.25	1.5	1.6	0.22	0.06	0.02	44	47.1	6.5	1.8	0.6	0	0	266	3.8	4.2	3.4	3.4	3.4	0.02	0.6	3.38	3.38	1.5	44	1.58	46.5	0.02	0.6	0.01	0.3	152	48.1	85.2	76.8	66.9
***	6.71	4.11	120	37.9	92.2	29.2	317	312	42	12.5	9.6	9.4	20	0.29	3.19	2.74	0.53	0.21	0.04	47.6	40.8	7.9	3.1	0.6	0.01	0.1	312	0.6	3.1	6.71	6.71	6.71	0.04	0.6	6.8	6.8	3.18	47.5	2.68	39.9	0.06	0.9	0.04	0.6	158	43.7	82.2	74.2	64
***	3.95	4.85	132	39.3	81	27.2	336	285	35.8	12.3	9.6	9.4	19	0.27	1.42	2.09	0.24	0.17	0.03	35.9	52.9	6.1	4.3	0.8	0.01	0.3	247	10.3	3.7	7.44	6.98	7.44	0.34	4.9	6.97	6.97	2.23	32	1.81	25.9	0.35	5	0.4	5.7	170.2	96.7	116.2	87.7	67.4
***	7.64	5.88	162	50.1	85.2	27.6	323	250	39.1	12.6	9.6	9.1	16.8	0.23	3.41	2.56	0.47	1.17	0.03	44.6	33.5	6.2	15.3	0.4	0.02	0.3	250	2.1	4.6	7.64	7.64	7.64	0.03	0.4	7.39	7.39	3.39	44.3	2.55	33.4	0.01	0.1	0.03	0.4	158.4	50.7	92.8	75.1	64.8
***	5.83	5.32	139	42	78.9	26.1	331	291	37.7	13.2	9.7	9.3	19.5	0.27	1.91	3.1	0.53	0.26	0.03	32.7	53.2	9.1	4.5	0.5	0.01	0.2	286	3.4	3.3	10.41	10.41	10.41	0.03	0.3	10.33	10.34	7.66	73.5	2.04	19.6	0	0	0.04	0.4	153.4	41.4	81.7	75.2	60.6
***	6.32	4.93	137	41.4	84	27.8	331	439	41.9	13.8	9.7	9.5	19.3	0.42	2.48	3.37	0.35	0.09	0.03	39.3	53.3	5.5	1.4	0.5	0	0	333	0.7	3.2	10.07	10.07	10.07	0.03	0.3	9.67	9.67	7.89	78.3	1.44	14.3	0	0	0.04	0.4	160.2	44.3	84.7	74.9	63.6
***	7.87	4.82	138	39.8	82.6	28.6	347	175	37.4	12.4	9.7	9.1	17.9	0.16	5.51	1.87	0.47	0.01	0.01	70	23.8	6	0.1	0.1	0.03	0.4	175	3	4.6	7.87	7.87	7.87	0.01	0.1	7.97	7.97	5.48	69.6	1.87	23.8	0	0	0.02	0.3	151.6	54	86.8	74.8	73.4
***	6.04	5.38	149	42.5	79	27.7	351	516	35.2	12.5	9.7	9.3	18.6	0.48	2.75	2.69	0.35	0.2	0.05	45.6	44.5	5.8	3.3	0.8	0.01	0.2	516	5.9	5.3	6.04	6.04	6.04	0.05	0.8	6.08	6.08	2.74	45.4	2.67	44.2	0.02	0.3	0.05	0.8	148.7	47.9	84.1	74.3	69.5
***	5.27	4.87	140	41.9	86	28.7	334	369	37.9	12.1	9.7	9.3	18.4	0.34	1.66	3.17	0.31	0.08	0.05	31.5	60.2	5.9	1.5	0.9	0.01	0.2	369	1.6	4	5.27	5.27	5.27	0.05	0.9	5.33	5.33	1.65	31.3	3.11	59.1	0.06	1.1	0.05	0.9	154.9	46.5	83.3	74	65.1
***	9.78	5.03	126	39	77.5	25	323	454	40.4	14.5	9.7	9.2	19.1	0.42	4.88	4.23	0.57	0.05	0.05	49.9	43.3	5.8	0.5	0.5	0.02	0.2	414	1.3	3.8	10.13	10.13	10.13	0.03	0.3	10.23	10.23	7.16	70.7	2.34	23.1	0.01	0.1	0.03	0.3	158.4	48.1	85	77.7	61.7
***	5.02	5.05	136	41.6	82.4	26.9	327	280	40	13.3	9.7	9.6	20.5	0.27	1.64	2.91	0.32	0.11	0.04	32.6	58	6.4	2.2	0.8	0.01	0.2	280	4.5	4.3	5.03	5.02	5.03	0.04	0.8	5.29	5.29	1.63	32.4	2.89	57.6	0.02	0.4	0.04	0.8	150.7	46.1	85.8	76.6	64.3
***	6.58	5.3	150	43.5	82.1	28.3	345	341	38.1	12.9	9.7	9	16.9	0.31	2.47	3.69	0.3	0.09	0.03	37.4	56.1	4.6	1.4	0.5	0	0	243	0.6	3.5	10.48	10.48	10.48	0.05	0.5	10.54	10.54	6.09	58.1	3.47	33.1	0.01	0.1	0.06	0.6	159.7	46	87	74.6	62.5
***	5.26	4.89	137	39.3	80.4	28	349	312	36.6	12.6	9.7	9.1	16.9	0.28	2.07	2.74	0.36	0.07	0.02	39.4	52.1	6.8	1.3	0.4	0.01	0.2	218	0.4	5.7	4.04	4.04	4.04	0.03	0.7	4	4	1.9	47.1	1.77	43.9	0.01	0.2	0.02	0.5	159	41.8	83.2	78.1	65.7
***	2.59	4.08	119	36.2	88.7	29.2	329	152	39.9	12.2	9.7	9.8	22.1	0.15	1.25	1.14	0.18	0.01	0.01	48.3	44	6.9	0.4	0.4	0.01	0.4	152	1.1	3.1	2.59	2.59	2.59	0.01	0.4	2.72	2.72	1.24	47.9	1.11	42.8	0.03	1.2	0.01	0.4	156.3	52.3	87.2	74.9	72.6
***	9.13	5.12	139	41.2	80.5	27.1	337	423	34.9	12.1	9.8	9.6	21.3	0.41	4.89	3.46	0.48	0.27	0.03	53.5	37.9	5.3	3	0.3	0.03	0.3	423	4.8	5.1	9.13	9.13	9.13	0.03	0.3	8.95	8.95	4.86	53.2	3.35	36.7	0.11	1.2	0.06	0.7	149.3	47.3	78.4	74.7	65.8
***	6.72	5.16	143	43.5	84.3	27.7	329	344	40.1	13.1	9.8	9.5	19.9	0.33	2.39	3.71	0.31	0.26	0.05	35.6	55.2	4.6	3.9	0.7	0.02	0.3	344	3.1	4.8	6.72	6.72	6.72	0.05	0.7	6.7	6.7	2.37	35.3	3.69	54.9	0.02	0.3	0.05	0.7	154.4	49.2	87.4	76.1	72.4
***	8.6	4.84	132	40.4	83.5	27.3	327	267	40.5	13.3	9.8	9.8	21.3	0.26	5.5	2.48	0.39	0.15	0.08	64.1	28.8	4.5	1.7	0.9	0.02	0.2	267	3.4	4.3	8.6	8.6	8.6	0.08	0.9	8.68	8.68	5.48	63.9	2.45	28.5	0.03	0.3	0.1	1.2	150.9	47.7	83.2	75.4	65.4
***	8.09	5.58	160	47.4	84.9	28.7	338	328	36.9	12	9.8	9.3	18.3	0.31	3.32	4.2	0.34	0.19	0.04	41.1	51.9	4.2	2.3	0.5	0.01	0.1	166	1.1	3.7	11.75	11.75	11.75	0.06	0.5	11.82	11.82	8.31	70.7	2.36	20.1	0.02	0.2	0.05	0.4	154.3	44.7	82	74.8	66
***	8.17	5.68	136	41	72.2	23.9	332	239	38.3	14.9	9.9	9.3	18.5	0.22	2.33	4.45	0.35	0.97	0.07	28.4	54.5	4.3	11.9	0.9	0.01	0.1	239	20.5	4.1	8.17	8.17	8.17	0.07	0.9	8.07	8.07	2.32	28.3	4.43	54.3	0.02	0.2	0.05	0.6	151.5	46.2	85.5	75.6	61.3
***	6.69	5.7	158	46.4	81.4	27.7	341	390	37.7	12.8	9.9	9	17.4	0.35	2.9	3.24	0.4	0.1	0.05	43.4	48.4	6	1.5	0.7	0.02	0.3	311	0.3	4.1	11.47	11.47	11.47	0.05	0.4	11.52	11.52	8.25	72	1.8	15.7	0.01	0.1	0.03	0.3	149.5	47.3	85.2	77.9	67.3
***	6.5	5.09	139	42.9	84.3	27.3	324	335	39.7	13	9.9	9.5	20.1	0.32	2.69	3.4	0.27	0.08	0.06	41.4	52.3	4.2	1.2	0.9	0.01	0.2	276	1.1	4.4	6.1	6.1	6.1	0.05	0.8	6.02	6.03	2.1	34.4	3.56	58.4	0	0	0.04	0.7	156.4	48.4	88.9	79.3	61.6
***	8.5	5.31	148	43.7	82.3	27.9	339	343	38.1	12.6	9.9	9.3	18.5	0.32	4.06	3.77	0.39	0.23	0.05	47.7	44.4	4.6	2.7	0.6	0.02	0.2	343	3.8	4.5	8.5	8.5	8.5	0.05	0.6	8.25	8.25	4.04	47.5	3.7	43.6	0.07	0.8	0.04	0.5	151.9	46.2	86.6	78.2	62.9
***	5.21	4.98	145	42.4	85.1	29.1	342	262	36.3	12	9.9	9.7	22.2	0.25	1.92	2.17	0.27	0.82	0.03	36.8	41.7	5.2	15.7	0.6	0.01	0.2	262	2.2	4.6	5.21	5.21	5.21	0.03	0.6	5.11	5.11	1.91	36.6	2.16	41.5	0.01	0.2	0.03	0.6	157.6	55.9	90.9	76.6	65.6
***	10.45	5.18	142	42.6	82.2	27.4	333	295	39.3	13.1	10	9.3	19.6	0.28	6.09	3.38	0.72	0.22	0.04	58.3	32.3	6.9	2.1	0.4	0.03	0.3	295	4.2	4.4	10.45	10.45	10.45	0.04	0.4	10.57	10.57	6.06	58	3.35	32	0.03	0.3	0.03	0.3	157.8	47	88	77.5	63.5
***	6.91	5.18	142	42.5	82	27.4	334	309	37.7	12.7	10	9.2	17.5	0.28	3.19	3.21	0.44	0.04	0.03	46.1	46.5	6.4	0.6	0.4	0.01	0.1	394	3.4	4.7	6.66	6.66	6.66	0.03	0.5	6.69	6.69	2.85	42.6	3.33	50	0.01	0.2	0.03	0.5	152.4	48	84.6	75.7	64.7
***	7.44	5.14	142	42.6	82.9	27.6	333	237	37	12.1	10	9.4	20.5	0.22	3.79	3.03	0.48	0.11	0.03	50.9	40.7	6.5	1.5	0.4	0.01	0.1	237	2.7	4.2	7.44	7.44	7.44	0.03	0.4	7.58	7.58	3.78	50.8	3.02	40.6	0.01	0.1	0.03	0.4	159.2	49.6	91.2	74.7	68.4
***	5.9	4.99	140	43.2	86.6	28.1	324	369	38.9	12.4	10	9.4	19.3	0.35	2.81	2.38	0.41	0.28	0.02	47.8	40.3	6.9	4.7	0.3	0.01	0.2	369	1.6	4.3	5.9	5.9	5.9	0.02	0.3	5.69	5.69	2.8	47.6	2.36	40	0.02	0.3	0.04	0.7	150	51	83.5	76.8	69.1
***	6.03	4.94	130	40	81	26.3	325	305	42.5	14.6	10	9.3	18.3	0.28	1.98	3.56	0.31	0.14	0.04	32.9	59	5.1	2.3	0.7	0.01	0.2	305	6.4	4.2	6.03	6.03	6.03	0.04	0.7	6.23	6.23	1.97	32.7	3.54	58.7	0.02	0.3	0.04	0.7	145	43.8	83.2	77.8	64.6
***	6.82	4.86	139	41.3	85	28.6	337	384	37	12.2	10	9.5	20.4	0.36	3.83	2.48	0.46	0.03	0.02	56.2	36.4	6.7	0.4	0.3	0.01	0.1	407	60.8	1.2	7.05	7.05	7.05	0.05	0.7	7.27	7.28	4.43	62.9	1.84	26.1	0.01	0.1	0.08	1.1	148.8	47.5	84.9	79.3	68.2
***	6.74	5	135	40.7	81.4	27	332	279	38.5	13.1	10.1	9.6	21.7	0.27	2.6	3.52	0.45	0.13	0.04	38.6	52.2	6.7	1.9	0.6	0.01	0.1	279	4.8	4.4	6.74	6.74	6.74	0.04	0.6	6.77	6.77	2.59	38.5	3.5	51.9	0.02	0.3	0.03	0.4	152.1	42.7	82.5	74.4	63.3
***	6.38	4.78	125	39	81.6	26.2	321	333	38.8	13.2	10.1	9.8	22.7	0.33	3.26	2.72	0.25	0.13	0.02	51.2	42.6	3.9	2	0.3	0.01	0.2	247	0.7	3.6	6.61	6.6	6.61	0.03	0.5	6.63	6.63	4.15	62.8	1.87	28.3	0	0	0.03	0.5	147.5	44.1	81	78.7	59.9
***	4.25	5.42	152	45.1	83.2	28	337	273	37.1	12.2	10.1	9.4	19.6	0.26	1.78	1.96	0.26	0.22	0.03	41.9	46.1	6.1	5.2	0.7	0	0	273	2.5	4.6	4.25	4.25	4.25	0.03	0.7	4.33	4.33	1.78	41.9	1.92	45.2	0.04	0.9	0.03	0.7	150.9	50.2	86.4	73.8	65.6
***	6.31	4.44	128	37.7	84.9	28.8	340	264	36.9	12.1	10.2	9.8	21.4	0.26	2.92	2.78	0.56	0.04	0.01	46.2	44.1	8.9	0.6	0.2	0	0	296	0.8	3.9	8.87	8.87	8.87	0.05	0.6	8.84	8.84	6.52	73.4	1.85	20.9	0	0	0.03	0.3	152.7	45.5	85.6	77	66.8
***	5	5.35	142	42.4	79.3	26.5	335	268	37.2	13.2	10.2	9.9	23.8	0.26	2.53	2.1	0.26	0.1	0.01	50.6	42	5.2	2	0.2	0.01	0.2	268	6.1	4.8	5	5	5	0.01	0.2	5.17	5.17	2.52	50.4	2.09	41.8	0.01	0.2	0.02	0.4	146	44.3	80.6	74.9	68.4
***	6.75	5.59	147	46.4	83	26.3	317	394	39.1	13	10.2	9.5	20.3	0.37	3.58	2.51	0.48	0.15	0.03	53.1	37.2	7.1	2.2	0.4	0.01	0.1	394	3.6	4.7	6.75	6.75	6.75	0.03	0.4	6.76	6.76	3.57	53	2.39	35.4	0.12	1.8	0.02	0.3	150	44.3	82.7	75.8	64.3
***	7.38	5.15	137	40.4	78.4	26.6	339	201	33.8	12.1	10.2	9.9	22.7	0.2	2.86	3.98	0.38	0.13	0.03	38.8	53.9	5.1	1.8	0.4	0.02	0.3	201	5.6	5.1	7.38	7.38	7.38	0.03	0.4	7.27	7.27	2.84	38.5	3.96	53.6	0.02	0.3	0.03	0.4	153.4	52.1	88.4	75.4	71.5
***	8.32	4.99	138	39.5	79.2	27.7	349	323	34.2	11.9	10.3	9.8	22.3	0.32	2.21	5.48	0.43	0.18	0.02	26.5	65.9	5.2	2.2	0.2	0.01	0.1	328	6.9	3.9	10.9	10.9	10.9	0.02	0.2	10.58	10.58	7.99	73.2	2.06	18.9	0	0	0.02	0.2	157.8	44.5	85.1	77.2	62.6
***	8.58	4.91	139	40.8	83.1	28.3	341	251	39.5	13.2	10.3	9.8	22	0.25	4.83	2.98	0.66	0.05	0.06	56.3	34.7	7.7	0.6	0.7	0.02	0.2	251	3.4	4.3	8.58	8.58	8.58	0.06	0.7	8.19	8.19	4.81	56.1	2.96	34.5	0.02	0.2	0.08	0.9	156.8	46.5	85	76.6	68.6
***	7.03	4.91	133	39	79.4	27.1	341	319	34.5	12.1	10.3	9.8	23	0.31	2.98	3.61	0.33	0.09	0.02	42.3	51.4	4.7	1.3	0.3	0.01	0.1	319	4.5	4.7	7.03	7.03	7.03	0.02	0.3	7.09	7.09	2.97	42.2	3.59	51.1	0.02	0.3	0.04	0.6	147.6	47.5	83.9	74.8	68
***	8.25	4.45	120	36.4	81.8	27	330	348	40.2	13.7	10.3	10	23.6	0.35	4.9	2.6	0.42	0.27	0.06	59.4	31.5	5.1	3.3	0.7	0.02	0.2	180	0.5	4.1	8.32	8.31	8.32	0.01	0.1	8.11	8.11	5.56	66.9	1.9	22.9	0	0	0.02	0.2	153.1	43.6	82.4	76.5	63.2
***	7.06	4.84	132	40.2	83.1	27.3	328	380	42.8	14.1	10.5	9.8	23	0.37	3.58	3.03	0.3	0.07	0.08	50.8	42.9	4.2	1	1.1	0.02	0.3	246	1	3.9	8.91	8.91	8.91	0.03	0.3	9.02	9.02	4.54	51	3.75	42.1	0.01	0.1	0.03	0.3	150.7	46	85.3	76.4	64.7
***	4.68	4.41	129	36.5	82.8	29.3	353	301	37.3	12.5	10.5	9.9	23.5	0.3	1.81	2.32	0.38	0.13	0.04	38.6	49.6	8.1	2.8	0.9	0.01	0.2	301	2.7	3.8	4.68	4.68	4.68	0.04	0.9	4.7	4.7	1.8	38.4	2.28	48.7	0.04	0.9	0.05	1.1	155	50.2	91.7	75.4	64.8
***	8.13	4.74	132	38.1	80.4	27.8	346	357	37.8	13.2	10.5	9.9	23.8	0.35	4.58	2.87	0.44	0.17	0.07	56.3	35.3	5.4	2.1	0.9	0.03	0.4	357	5.6	4.5	8.13	8.13	8.13	0.07	0.9	7.73	7.73	4.55	55.9	2.81	34.6	0.06	0.7	0.07	0.9	153.2	49.1	85.9	78.1	69.2
***	7.23	5.05	133	40.3	79.8	26.3	330	349	35.8	12.6	10.6	9.6	21.1	0.34	3.87	2.42	0.66	0.24	0.04	53.5	33.5	9.1	3.3	0.6	0.01	0.1	254	1	3.8	8.2	8.2	8.2	0.02	0.2	8.37	8.37	6.61	80.6	1.12	13.7	0.01	0.1	0.02	0.2	153.4	40.9	82	76.5	60.7
***	7.32	4.53	125	37.3	82.3	27.6	335	280	38.3	12.9	10.6	9.5	21.5	0.27	3.06	3.01	0.35	0.82	0.08	41.8	41.1	4.8	11.2	1.1	0.01	0.1	280	3.7	4.3	7.32	7.32	7.32	0.08	1.1	7.26	7.26	3.05	41.7	2.98	40.7	0.03	0.4	0.09	1.2	148.3	50.9	85.1	75	70.2
***	4.99	4.67	132	39.5	84.6	28.3	334	327	39.8	13.1	10.6	9.8	23.2	0.32	2.51	2.19	0.2	0.04	0.05	50.3	43.9	4	0.8	1	0.01	0.2	390	20	3.5	5.36	5.36	5.36	0.06	1.1	5.33	5.33	2.96	55.2	1.74	32.5	0	0	0.05	0.9	151.1	41.5	83.4	80.5	64.4
***	7.59	4.68	135	41	87.6	28.8	329	323	42.2	13.2	10.6	9.9	23.8	0.32	3.99	3.03	0.45	0.08	0.04	52.6	39.9	5.9	1.1	0.5	0.01	0.1	169	0.9	3.8	5.2	5.19	5.2	0.02	0.4	5.39	5.4	3.66	70.6	1.03	19.8	0	0	0.03	0.6	147.4	49.6	85.7	75.5	70
***	7.91	4.51	123	37.1	82.3	27.3	332	280	40.2	13.4	10.6	10.4	26.6	0.29	4.59	2.78	0.4	0.09	0.05	58.1	35.1	5.1	1.1	0.6	0.02	0.3	280	4.1	3.8	7.91	7.91	7.91	0.05	0.6	7.78	7.78	4.57	57.8	2.75	34.7	0.03	0.4	0.06	0.8	153.5	47.5	86	75.1	68.2
***	5.44	4.96	143	41.9	84.5	28.8	341	227	39.1	12.8	10.6	9.8	23.5	0.22	1.87	2.94	0.45	0.15	0.03	34.3	54	8.3	2.8	0.6	0.01	0.2	227	2.2	4	5.44	5.44	5.44	0.03	0.6	5.4	5.4	1.86	34.1	2.92	53.6	0.02	0.4	0.02	0.4	147.5	50	85.2	74.8	67.8
***	6.1	5.46	146	44.5	81.5	26.7	328	315	36.6	12.6	10.6	9.7	22.1	0.31	2.3	3.08	0.5	0.18	0.04	37.6	50.5	8.2	3	0.7	0.01	0.2	315	4.2	5.3	6.1	6.1	6.1	0.04	0.7	5.91	5.91	2.29	37.4	3.05	50	0.03	0.5	0.04	0.7	152.2	51.4	87	75	70.5
***	5.92	4.62	125	38.8	84	27.1	322	291	39.4	12.9	10.6	10	23.2	0.29	2.84	2.62	0.35	0.08	0.03	47.9	44.3	5.9	1.4	0.5	0.02	0.3	291	2.7	3.9	5.92	5.92	5.92	0.03	0.5	5.91	5.91	2.82	47.6	2.57	43.5	0.05	0.8	0.03	0.5	147.7	49.5	87.3	75.4	63.9
***	6.94	4.52	131	38.9	86.1	29	337	261	37.3	11.9	10.6	9.9	24.4	0.26	3.61	2.69	0.31	0.3	0.03	52	38.8	4.5	4.3	0.4	0.01	0.1	261	1.5	3.6	6.94	6.94	6.94	0.03	0.4	7.02	7.02	3.6	51.9	2.65	38.2	0.04	0.6	0.04	0.6	150.2	45.8	84.7	76.6	65.3
***	5.45	4.69	123	36.4	77.6	26.2	338	317	37.1	13.3	10.7	9.9	23.7	0.31	2.85	2.04	0.5	0.02	0.04	52.3	37.4	9.2	0.4	0.7	0.02	0.4	317	8.7	4.5	5.45	5.45	5.45	0.04	0.7	5.51	5.51	2.83	51.9	2	36.7	0.04	0.7	0.05	0.9	150.9	53.1	83.8	74.9	72
***	9.48	4.9	132	39.8	81.2	26.9	332	283	39.2	13.5	10.7	10	24.2	0.28	3.98	4.01	0.4	0.98	0.11	42	42.3	4.2	10.3	1.2	0.02	0.2	283	5.3	4.3	9.48	9.48	9.48	0.11	1.2	9.49	9.49	3.96	41.8	3.97	41.9	0.04	0.4	0.09	0.9	151.1	45.5	83.9	75.1	64.5
***	7.61	4.91	133	40.1	81.7	27.1	332	423	39.3	13.3	10.7	9.9	23.7	0.42	2.54	4.29	0.56	0.17	0.05	33.3	56.4	7.4	2.2	0.7	0.01	0.1	423	5	4.3	7.61	7.61	7.61	0.05	0.7	7.57	7.57	2.53	33.2	4.26	56	0.03	0.4	0.05	0.7	152.2	46.3	86.2	76	63.6
***	8.2	5.14	140	41.8	81.3	27.2	335	268	39.4	13.3	10.7	10.2	24.8	0.27	6.26	1.5	0.39	0.03	0.02	76.3	18.3	4.8	0.4	0.2	0.03	0.4	255	2.9	3.5	9.91	9.91	9.91	0.05	0.5	9.85	9.85	5.46	55.1	2.8	28.3	0.01	0.1	0.06	0.6	155.6	43.4	85	78.6	64
***	5.43	4.55	123	38.3	84.2	27	321	335	39.1	13	10.7	9.9	23.6	0.33	2.02	2.53	0.45	0.39	0.04	37.2	46.6	8.3	7.2	0.7	0.01	0.2	264	1.5	4.5	8.92	8.92	8.92	0.04	0.4	8.91	8.91	4.41	49.5	3.73	41.8	0.01	0.1	0.03	0.3	154.6	43.9	83.5	77.7	67
***	5.9	4.88	142	41.9	85.9	29.1	339	325	39.7	12.8	10.7	10.2	25.4	0.33	3.06	2.29	0.44	0.09	0.02	51.9	38.8	7.5	1.5	0.3	0.01	0.2	325	2.2	3.9	5.9	5.9	5.9	0.02	0.3	6.04	6.04	3.05	51.7	2.24	38	0.05	0.8	0.02	0.3	156.1	50.6	92.2	77.5	63.9
***	3.54	4.74	128	38.3	80.8	27	334	237	39	13.3	10.8	9.9	23.1	0.23	1.34	1.8	0.38	0.01	0.01	37.9	50.8	10.7	0.3	0.3	0.01	0.3	308	62.6	1	2.78	2.77	2.78	0.01	0.4	2.75	2.75	1.29	46.5	1.11	40	0.01	0.4	0.02	0.7	153	43.3	83.6	78.6	69.2
***	3.94	4.74	130	39.3	82.9	27.4	331	334	38.2	12.6	10.8	9.9	22.8	0.33	1.75	1.77	0.34	0.07	0.01	44.4	44.9	8.6	1.8	0.3	0.01	0.3	289	2.9	4.4	7.46	7.46	7.46	0.01	0.1	7.24	7.24	5.21	69.9	1.56	20.9	0.01	0.1	0.01	0.1	153	43.5	86.7	77.6	61
***	7.17	4.51	121	37.6	83.4	26.8	322	319	45.1	14.8	10.8	9.9	23.4	0.32	4.25	2.15	0.59	0.14	0.04	59.2	30	8.2	2	0.6	0.01	0.1	319	5.1	3.8	7.17	7.17	7.17	0.04	0.6	7.26	7.26	4.24	59.1	2.12	29.6	0.03	0.4	0.03	0.4	153.7	51.9	85.2	76.3	69.4
***	5.77	4.64	111	35	75.4	23.9	317	266	41.2	15.1	10.8	10	24	0.27	1.77	3.16	0.28	0.5	0.06	30.6	54.8	4.9	8.7	1	0.01	0.2	266	14.2	4.1	5.77	5.77	5.77	0.06	1	5.79	5.79	1.76	30.4	3.07	53.2	0.09	1.6	0.04	0.7	145.4	47.8	80.1	78.1	70.3
***	9.09	4.75	140	41.6	87.6	29.5	337	302	40.8	12.6	10.8	10.1	25.1	0.3	5.92	2.21	0.75	0.18	0.03	65.1	24.3	8.3	2	0.3	0.02	0.2	153	0.9	3.9	7.54	7.54	7.54	0.04	0.5	7.44	7.44	5.87	77.9	1.05	13.9	0	0	0.06	0.8	151.5	41.6	81.3	76.9	64.5
***	5.44	5.37	144	43.4	80.8	26.8	332	225	36.5	12.8	10.9	10	24.4	0.22	3.1	1.7	0.5	0.11	0.03	56.9	31.3	9.2	2	0.6	0.01	0.2	225	4.5	4.9	5.44	5.44	5.44	0.03	0.6	5.35	5.35	3.09	56.7	1.66	30.6	0.04	0.7	0.03	0.6	150.8	51	82.8	75.1	68
***	6.69	5.08	142	40.6	79.9	28	350	318	36.4	12.8	10.9	10	24.8	0.32	2.61	3.27	0.27	0.47	0.07	39.1	48.9	4	7	1	0.01	0.1	318	5.2	4.5	6.69	6.69	6.69	0.07	1	6.94	6.94	2.6	39	3.08	46.1	0.19	2.8	0.07	1	149	47.5	85.2	77.9	69.2
***	5.45	5.19	144	43	82.9	27.7	335	242	39.4	13.2	10.9	9.9	23.6	0.24	1.6	3.32	0.31	0.18	0.04	29.4	60.9	5.7	3.3	0.7	0	0	242	3.8	4.7	5.45	5.45	5.45	0.04	0.7	5.55	5.55	1.6	29.4	3.21	58.9	0.11	2	0.04	0.7	147	51	85.7	77.1	70.1
***	8.83	4.75	134	39.9	84	28.2	336	304	38.6	12.6	10.9	9.8	23.2	0.3	4.37	3.68	0.62	0.14	0.02	49.5	41.7	7	1.6	0.2	0.02	0.2	304	2.6	4	8.83	8.83	8.83	0.02	0.2	8.96	8.96	4.35	49.3	3.67	41.6	0.01	0.1	0.03	0.3	153.8	46.9	86.3	74.7	66.1
***	6.26	4.57	130	39.2	85.8	28.4	332	248	39.6	12.6	10.9	10	25.2	0.25	2.69	3.01	0.42	0.13	0.01	42.9	48.1	6.7	2.1	0.2	0	0	248	2	3.6	6.26	6.26	6.26	0.01	0.2	6.19	6.19	2.69	42.9	2.99	47.8	0.02	0.3	0.01	0.2	154.5	49.7	91.6	76	66.7
***	6.25	4.85	122	38.3	79	25.2	319	238	41.5	14.6	11	10.2	25.2	0.24	2.79	2.91	0.43	0.09	0.03	44.6	46.6	6.9	1.4	0.5	0.01	0.2	597	19.3	4.2	13.39	13.39	13.39	0.1	0.7	13.9	13.9	1.73	12.9	10.3	77	0.18	1.3	0.11	0.8	152.2	46.2	84.4	71.2	60.8
***	9.47	5.13	138	42.1	82.1	26.9	328	325	39.6	13.3	11.1	9.8	23.1	0.32	6.01	2.62	0.66	0.14	0.04	63.4	27.7	7	1.5	0.4	0.04	0.4	325	4.2	4.5	9.47	9.47	9.47	0.04	0.4	9.38	9.38	5.97	63	2.59	27.4	0.03	0.3	0.03	0.3	149.6	51.7	87.5	74.5	68.8
***	7.99	5.08	133	41.6	81.9	26.2	320	367	36.5	12.5	11.1	9.8	22.7	0.36	3.09	4.44	0.35	0.1	0.01	38.6	55.6	4.4	1.3	0.1	0.01	0.1	367	3.8	5	7.99	7.99	7.99	0.01	0.1	8.16	8.16	3.08	38.5	4.41	55.2	0.03	0.4	0.03	0.4	151.7	54.5	89.6	76.8	65
***	5.25	4.63	135	40.7	87.9	29.2	332	355	38.5	12	11.1	10	25	0.36	2.1	2.8	0.25	0.06	0.04	40	53.3	4.8	1.1	0.8	0.01	0.2	267	0.4	5.3	2.05	2.05	2.05	0.01	0.5	2.06	2.06	0.81	39.4	0.86	42	0.06	2.9	0.01	0.5	153.7	50.2	85.4	80.8	64.1
***	5.4	5.24	145	43	82.1	27.7	337	233	38.1	12.9	11.2	9.7	23.8	0.23	2.09	2.72	0.35	0.22	0.02	38.6	50.4	6.5	4.1	0.4	0.01	0.2	233	4	4.5	5.4	5.4	5.4	0.02	0.4	5.49	5.49	2.08	38.4	2.71	50.2	0.01	0.2	0.02	0.4	154	49.4	87.8	75.4	64
***	6.31	5.02	133	40.1	79.9	26.5	332	265	35.5	12.4	11.3	10.4	26.9	0.27	1.99	3.66	0.43	0.17	0.06	31.5	58	6.8	2.7	1	0.01	0.2	115	1.1	4.4	5.58	5.58	5.58	0.03	0.5	5.46	5.46	3.36	60.2	1.73	31	0	0	0.05	0.9	148.5	44.5	83.9	78.4	63.9
***	8.23	4.68	129	38.5	82.3	27.6	335	293	39.5	13.4	11.4	10.6	28.9	0.31	4.76	2.45	0.64	0.35	0.03	57.7	29.8	7.8	4.3	0.4	0.02	0.2	293	4.9	4.3	8.23	8.23	8.23	0.03	0.4	8.09	8.09	4.74	57.5	2.39	29.1	0.06	0.7	0.04	0.5	150.6	52.2	80.6	76.9	72.5
***	7.43	4.68	137	40.6	86.8	29.3	337	308	38.2	12.1	11.4	10.4	27.5	0.32	3.51	3.2	0.53	0.14	0.05	47.2	43.1	7.1	1.9	0.7	0.01	0.1	308	1.4	4	7.43	7.43	7.43	0.05	0.7	7.34	7.34	3.5	47.1	3.16	42.6	0.04	0.5	0.06	0.8	150.9	52.7	89.8	77.1	67.7
***	6.28	5.02	134	40.5	80.7	26.7	331	388	35.8	12.4	11.4	9.9	24.7	0.38	3.03	2.66	0.41	0.12	0.06	48.2	42.4	6.5	1.9	1	0.02	0.3	388	4.8	4.9	6.28	6.28	6.28	0.06	1	6.33	6.33	3.01	47.9	2.59	41.3	0.07	1.1	0.05	0.8	151.4	51.7	83.3	75.6	68.5
***	6.3	5.45	132	42.1	77.2	24.2	314	311	39.4	14.3	11.5	10.6	29.1	0.33	3.22	2.29	0.42	0.32	0.05	51.1	36.3	6.7	5.1	0.8	0.01	0.2	311	10.5	5	6.3	6.3	6.3	0.05	0.8	6.55	6.55	3.21	50.9	2.26	35.8	0.03	0.5	0.04	0.6	156.2	51.8	86.4	77.1	68
***	9.66	4.87	138	41	84.2	28.3	337	321	39.6	12.9	11.6	10.3	26.8	0.33	5.02	3.81	0.61	0.17	0.05	52	39.4	6.3	1.8	0.5	0.02	0.2	321	3	4	9.66	9.66	9.66	0.05	0.5	9.73	9.73	5	51.8	3.81	39.4	0	0	0.05	0.5	154.3	41.6	82.8	74.1	64.7
***	5.77	4.04	119	35.8	88.6	29.5	332	292	42.5	13.2	11.6	10.6	29	0.31	1.83	3.2	0.47	0.22	0.05	31.7	55.5	8.1	3.8	0.9	0	0	292	1.6	3.2	5.77	5.77	5.77	0.05	0.9	5.76	5.76	1.83	31.7	3.18	55.2	0.02	0.3	0.04	0.7	156.7	49.1	87.8	77.4	66
***	5.28	3.95	126	36.7	92.9	31.9	343	277	41.9	12.3	11.6	10.6	28.1	0.29	1.68	2.95	0.37	0.19	0.09	31.8	55.9	7	3.6	1.7	0.01	0.2	277	0.6	3.1	5.28	5.28	5.28	0.09	1.7	5.26	5.26	1.67	31.6	2.94	55.7	0.01	0.2	0.07	1.3	149.8	46.3	88.1	73.7	63
***	6.48	4.97	143	42.8	86.1	28.8	334	277	40.3	12.9	11.7	10.3	27.2	0.29	2.8	3.03	0.54	0.08	0.03	43.2	46.8	8.3	1.2	0.5	0	0	183	0.9	3.9	6.15	6.15	6.15	0.03	0.5	6.23	6.23	4.01	65.1	1.66	27	0	0	0.03	0.5	154.7	45.6	86.9	75.5	63.4
***	3.91	4.98	136	40.8	81.9	27.3	333	289	36.5	12.3	11.7	10.3	26.3	0.3	1.27	2.35	0.18	0.1	0.01	32.4	60.1	4.6	2.6	0.3	0	0	202	0.6	4.5	8.16	8.16	8.16	0.03	0.4	8.08	8.09	5.23	64.1	1.87	22.9	0.05	0.6	0.04	0.5	156.3	42.5	81.9	77.8	63.8
***	6.16	5.5	154	44.6	81.1	28	345	268	35.1	12	11.7	10.3	26.3	0.28	3.07	2.37	0.65	0.04	0.03	49.8	38.5	10.6	0.6	0.5	0.01	0.2	276	1	3.7	11.03	11.03	11.03	0.06	0.5	11.18	11.18	8.23	74.7	1.82	16.5	0	0	0.03	0.3	156.7	46.4	82.3	76.3	66.3
***	5.33	4.64	126	37.9	81.7	27.2	332	194	38.9	13.2	11.8	9.8	23.7	0.19	1.48	3.14	0.62	0.07	0.02	27.8	58.9	11.6	1.3	0.4	0.01	0.2	194	5.2	4.4	5.33	5.33	5.33	0.02	0.4	5.43	5.43	1.47	27.6	3.04	57	0.1	1.9	0.03	0.6	153.7	49.8	84.8	75.8	71.4
***	4.9	5.05	139	42	83.2	27.5	331	248	39.9	13.2	11.9	10.5	28.3	0.26	2.54	1.98	0.28	0.07	0.03	51.9	40.4	5.7	1.4	0.6	0.01	0.2	130	0.6	4.3	7.55	7.55	7.55	0.01	0.1	7.6	7.6	5.42	71.8	1.6	21.2	0	0	0.02	0.3	152.7	42.4	81.7	76.2	60.8
***	5.68	4.99	141	41.1	82.4	28.3	343	216	38.6	12.7	11.9	10.6	29.8	0.23	2.37	2.69	0.5	0.1	0.02	41.6	47.4	8.8	1.8	0.4	0.02	0.4	204	57.9	1.6	6.34	6.34	6.34	0.03	0.5	6.28	6.29	3.1	48.9	2.8	44.1	0.01	0.2	0.02	0.3	148.5	48.3	85.2	77.5	67.7
***	6.97	5.28	139	42.1	79.7	26.3	330	308	35.8	12.8	11.9	10.4	28.8	0.32	4.21	2.11	0.37	0.26	0.02	60.4	30.3	5.3	3.7	0.3	0.02	0.3	220	1	13.5	10.01	10.01	10.01	0.03	0.3	9.85	9.86	6.41	64	1.96	19.6	0	0	0.04	0.4	160.1	41.3	88.1	78.6	58.4
***	6.29	4.97	139	40.5	81.5	28	343	289	37.2	12.6	12	10.8	30.7	0.31	2.09	3.37	0.35	0.42	0.06	33.1	53.6	5.6	6.7	1	0.01	0.2	289	4.2	4.5	6.29	6.29	6.29	0.06	1	6.52	6.52	2.08	32.9	3.23	51.4	0.14	2.2	0.07	1.1	157.2	48.6	87.8	73.9	61.9
***	6.82	4.78	135	39.4	82.4	28.2	343	284	36.4	12.2	12	10.6	29.1	0.3	2.63	3.67	0.41	0.08	0.03	38.6	53.8	6	1.2	0.4	0.01	0.1	370	1.4	3.8	8.97	8.97	8.97	0.05	0.6	9.01	9.01	5.25	58.5	2.66	29.7	0	0	0.07	0.8	156.5	45.2	87	77	62.6
***	4.75	4.77	136	40.2	84.3	28.5	338	281	39.8	12.9	12	10.7	28.9	0.3	1.85	2.44	0.36	0.08	0.02	38.9	51.4	7.6	1.7	0.4	0.01	0.2	262	17.5	3.2	5.45	5.45	5.45	0.07	1.3	5.24	5.24	3.35	61.4	1.58	29	0.01	0.2	0.04	0.7	151.3	46.4	84.7	80.2	73.8
***	11.54	5.17	143	43.5	84.1	27.7	329	313	37.5	12.4	12.2	10.7	29.8	0.34	5.07	5.67	0.55	0.18	0.07	43.9	49.1	4.8	1.6	0.6	0.03	0.3	313	2.3	4.7	11.54	11.54	11.54	0.07	0.6	11.3	11.3	5.04	43.6	5.63	48.8	0.04	0.3	0.05	0.4	144.2	49.3	83	73.9	61.9
***	5.15	4.31	128	38.1	88.4	29.7	336	215	39.8	12.3	12.3	11.1	32.6	0.24	3.31	1.18	0.36	0.27	0.03	64.3	22.9	7	5.2	0.6	0.02	0.4	276	1	3.6	8.24	8.24	8.24	0.09	1.1	8.08	8.08	4.95	60.1	2.39	29	0.01	0.1	0.08	1	154	45.9	89.3	77	64.4
***	9.46	4.77	133	41.2	86.4	27.9	323	290	38.5	12.3	12.4	10.3	28.4	0.3	6.28	2.44	0.44	0.24	0.06	66.4	25.8	4.7	2.5	0.6	0.03	0.3	290	1.8	4.2	9.46	9.46	9.46	0.06	0.6	9.42	9.42	6.25	66.1	2.32	24.5	0.12	1.3	0.04	0.4	148.8	52.9	83.8	78.4	72.4
***	7.03	5.19	132	40.6	78.2	25.4	325	262	38.1	13.5	12.5	11.2	33.5	0.29	3.72	2.73	0.29	0.27	0.02	53	38.8	4.1	3.8	0.3	0.02	0.3	262	8	5	7.03	7.03	7.03	0.02	0.3	6.69	6.69	3.7	52.7	2.67	37.9	0.06	0.9	0.04	0.6	145.3	46.7	80.9	73.6	72.1
***	6.97	5.22	145	42.9	82.2	27.8	338	289	37	12.3	12.5	10.5	29.6	0.3	3.86	2.33	0.58	0.15	0.05	55.4	33.4	8.3	2.2	0.7	0.03	0.4	282	0.7	3.5	9.25	9.25	9.25	0.03	0.3	9.18	9.18	6.19	67	2.19	23.7	0.01	0.1	0.02	0.2	153.6	44.2	87.9	78.4	65.4
***	6.64	5.3	147	44.5	84	27.7	330	281	35.8	11.9	12.5	10.6	29.7	0.3	3.94	2.14	0.45	0.07	0.04	59.3	32.2	6.8	1.1	0.6	0.01	0.2	281	2.3	4.4	6.64	6.64	6.64	0.04	0.6	6.74	6.74	3.93	59.1	2.13	32	0.01	0.2	0.02	0.3	155.1	44	84.3	78.2	67.3
***	5.87	4.87	127	38.1	78.2	26.1	333	275	37.8	13.2	12.6	10.5	30.4	0.29	1.82	3.65	0.35	0.03	0.02	31	62.2	6	0.5	0.3	0.01	0.2	223	0.7	4.1	6.44	6.44	6.44	0.01	0.2	6.71	6.71	4.75	73.6	1.28	19.9	0	0	0.02	0.3	154.5	45.8	83.3	77.2	62
***	7.91	5.26	138	41.7	79.3	26.2	331	246	37.1	13.1	12.6	10.7	30.4	0.26	3.04	3.92	0.59	0.31	0.05	38.4	49.6	7.5	3.9	0.6	0.01	0.1	246	6.2	5.2	7.91	7.91	7.91	0.05	0.6	7.93	7.93	3.03	38.3	3.89	49.2	0.03	0.4	0.04	0.5	150.6	49.6	81.3	75.6	67.9
***	8.03	4.7	135	39.8	84.7	28.7	339	332	35.9	11.8	12.8	10.6	29.8	0.35	5.26	2.07	0.62	0.06	0.02	65.6	25.8	7.7	0.7	0.2	0.02	0.2	233	0.4	3.3	5.4	5.4	5.4	0.01	0.2	5.36	5.36	3.21	59.4	1.85	34.3	0	0	0.02	0.4	153	45.6	87.3	76.8	60.5
***	4.16	4.97	135	40	80.5	27.2	338	137	37.1	13	12.8	9.9	25.9	0.14	1.9	1.96	0.25	0.04	0.01	45.7	47.1	6	1	0.2	0.01	0.2	137	5.3	4.8	4.16	4.16	4.16	0.01	0.2	4.17	4.17	1.89	45.5	1.91	45.9	0.05	1.2	0.01	0.2	154.2	56	86.4	74.5	73.2
***	5.69	4.89	132	39.4	80.6	27	335	243	37.2	13.1	12.9	10.9	32.5	0.27	3.1	1.84	0.56	0.16	0.03	54.6	32.3	9.8	2.8	0.5	0.01	0.2	243	5.2	4.8	5.69	5.69	5.69	0.03	0.5	5.57	5.57	3.09	54.4	1.81	31.8	0.03	0.5	0.03	0.5	151.7	50.6	83.7	76.2	74.2
***	8.33	4.77	129	39.9	83.6	27	323	309	38.5	12.6	13.1	10.8	31.4	0.33	5.24	2.55	0.37	0.1	0.07	63	30.6	4.4	1.2	0.8	0.02	0.2	309	3.3	4.4	8.33	8.33	8.33	0.07	0.8	8.5	8.5	5.22	62.8	2.52	30.2	0.03	0.4	0.05	0.6	150	50.3	85.3	73.7	71.6
***	4.59	4.46	127	38.1	85.4	28.5	333	262	41.3	13.2	13.3	11.2	35.5	0.29	1.86	2.34	0.31	0.06	0.02	40.5	51	6.8	1.3	0.4	0.01	0.2	262	2.5	4	4.59	4.59	4.59	0.02	0.4	4.6	4.6	1.85	40.3	2.29	49.9	0.05	1.1	0.02	0.4	146	49	82.3	75.3	69.6
***	7.6	4.75	123	37.9	79.8	25.9	325	290	35.6	12.3	13.4	11.4	34.8	0.33	4.35	2.7	0.44	0.1	0.01	57.3	35.5	5.8	1.3	0.1	0.01	0.1	401	8.2	4.2	6.38	6.34	6.38	0.02	0.3	6.31	6.34	2.64	41.6	2.43	38.3	0.01	0.2	0.06	0.9	151.3	40.1	90.5	80	62
***	7.13	5.02	142	42	83.7	28.3	338	228	41.3	13.5	13.4	10.8	30.7	0.25	4.02	2.24	0.61	0.21	0.05	56.4	31.4	8.6	2.9	0.7	0.02	0.3	228	3.4	4.2	7.14	7.13	7.14	0.05	0.7	7.02	7.03	4	56.1	2.21	31	0.03	0.4	0.05	0.7	153.6	51.1	90	74.5	65.1
***	4.47	4.66	133	39.7	85.2	28.5	335	284	40.8	13.2	13.6	11.4	36.8	0.32	1.76	2.16	0.31	0.17	0.07	39.4	48.3	6.9	3.8	1.6	0	0	332	1.4	3.9	12.3	12.3	12.3	0.03	0.2	12.35	12.35	8.33	67.9	2.76	22.4	0	0	0.02	0.2	155.4	45.7	84.8	78.9	68.9
***	4.08	4.23	115	35	82.7	27.2	329	363	42.3	14.4	14.1	11.5	37.5	0.42	1.58	2.09	0.38	0.02	0.01	38.8	51.2	9.3	0.5	0.2	0.01	0.2	122	0.1	6.8	4.41	4.41	4.41	0	0	4.52	4.52	2.47	56.1	1.32	29.9	0	0	0.02	0.5	149.2	45.6	85	79.6	71
***	6.84	4.8	136	40.8	85	28.3	333	199	41.2	13.2	16.2	12	41.1	0.24	3.71	2.45	0.47	0.18	0.03	54.3	35.8	6.9	2.6	0.4	0.03	0.4	199	2.5	3.9	6.84	6.84	6.84	0.03	0.4	7.12	7.12	3.68	53.9	2.44	35.7	0.01	0.1	0.03	0.4	151.1	44.9	85.6	74	63.8
***	7.95	4.47	127	38.5	86.1	28.4	330	216	45.6	14.6	16.2	12.8	45	0.28	2.97	3.96	0.61	0.35	0.06	37.3	49.8	7.7	4.4	0.8	0.02	0.3	108	0.9	4.2	5.46	5.46	5.46	0.01	0.2	5.08	5.08	3.82	70	0.99	18.1	0	0	0.02	0.4	154.1	47.7	82.3	76.6	68.9
***	8.17	4.95	133	41.1	83	26.9	324	233	40	13.5	16.3	12.1	41.8	0.28	2.49	4.67	0.5	0.44	0.07	30.4	57.2	6.1	5.4	0.9	0.01	0.1	233	3.9	4.7	8.18	8.17	8.18	0.07	0.9	7.91	7.92	2.48	30.3	4.54	55.6	0.13	1.6	0.08	1	148.7	55	86.4	75.5	68.6
***	7.11	5.22	145	42.5	81.4	27.8	341	233	38.8	13.3	16.3	12.4	43.8	0.29	3.92	2.52	0.33	0.28	0.06	55.3	35.4	4.6	3.9	0.8	0.01	0.1	233	4.3	4.5	7.11	7.11	7.11	0.06	0.8	7.18	7.18	3.91	55.2	2.52	35.4	0	0	0.05	0.7	147.3	50.1	89	74.4	66.6
***	6.63	4.66	143	42.2	90.6	30.7	339	301	42.3	12.8	16.4	12.7	46.7	0.38	3.58	2.37	0.47	0.14	0.07	54	35.7	7.1	2.1	1.1	0.02	0.3	199	1.2	3.2	11.5	11.5	11.5	0.02	0.2	11.49	11.49	8.83	76.7	1.67	14.5	0	0	0.02	0.2	158.5	44.6	84.9	77.7	65.3
***	6.21	4.65	125	38.2	82.2	26.9	327	191	39.3	13.3	17.1	12.5	45.1	0.24	3.36	2.35	0.4	0.06	0.04	54.2	37.8	6.4	1	0.6	0.02	0.3	191	4.4	4.3	6.21	6.21	6.21	0.04	0.6	5.83	5.83	3.34	53.9	2.34	37.6	0.01	0.2	0.02	0.3	149.4	50.1	80.6	72.5	69.7
***	8	5.25	139	42.1	80.2	26.5	330	254	37.6	13.1	17.9	12.3	43.6	0.31	2.99	3.7	0.45	0.83	0.03	37.3	46.3	5.6	10.4	0.4	0.02	0.3	254	5.3	5.1	8	8	8	0.03	0.4	8.04	8.04	2.97	37	3.66	45.8	0.04	0.5	0.03	0.4	143	48.7	81.1	77.5	71.5
***	5.06	4.34	119	36.9	85	27.4	322	145	40.7	13.2	18.4	13.2	48.9	0.19	2.26	2.43	0.27	0.06	0.04	44.7	48	5.3	1.2	0.8	0.02	0.4	145	2.7	4	5.06	5.06	5.06	0.04	0.8	5.01	5.01	2.24	44.3	2.21	43.7	0.22	4.3	0.04	0.8	149	49.8	81.6	77.4	71.5
***	8.35	4.82	141	40.5	84	29.3	348	209	39.2	12.7	18.9	12.7	46.8	0.27	5.46	1.93	0.54	0.39	0.03	65.3	23.1	6.5	4.7	0.4	0.02	0.2	209	2.6	4	8.35	8.35	8.35	0.03	0.4	8.46	8.46	5.44	65.1	1.87	22.4	0.06	0.7	0.05	0.6	147.6	46.5	82.9	77.3	64.4
***	6.45	4.65	133	40.5	87.1	28.6	328	172	46.2	14.5	19.9	13.8	54.8	0.24	4.1	1.35	0.77	0.19	0.04	63.7	20.9	11.9	2.9	0.6	0.01	0.2	120	0.5	4.7	8.52	8.52	8.52	0.02	0.2	8.6	8.6	6.5	76.3	1.44	16.9	0	0	0.03	0.4	154.9	45.3	83.5	78.8	69.4
***	4.88	4.72	135	40.8	86.4	28.6	331	143	39	12.3	21.4	13.7	55.1	0.2	1.9	2.6	0.36	0.01	0.01	38.9	53.3	7.4	0.2	0.2	0.01	0.2	237	0.8	4.8	6.8	6.8	6.8	0.02	0.3	6.78	6.78	3.43	50.4	2.89	42.5	0	0	0.03	0.4	156.4	43.1	81.5	78.4	65.6
***	7.89	4.62	139	41.5	89.8	30.1	335	162	42.9	13.2	21.9	13.9	56.3	0.23	3.23	3.2	0.42	1.01	0.03	40.9	40.6	5.3	12.8	0.4	0.01	0.1	162	1.1	4.2	7.89	7.89	7.89	0.03	0.4	7.7	7.7	3.22	40.8	3.18	40.3	0.02	0.3	0.03	0.4	150.7	52.4	89	76.3	67.7
***	9.52	4.91	182	50.5	102.9	37.1	360	196	59.5	15.6	10.9	10.4	28	0.2	5.93	2.28	1.02	0.2	0.09	62.4	23.9	10.7	2.1	0.9	0.35	3.7	196	1.2	12.2	9.52	9.52	9.52	0.09	0.9	9.74	9.74	5.58	58.7	2.27	23.8	0.01	0.1	0.04	0.4	151.8	43.2	91.8	81.4	59.2
***	5	4.13	128	35.6	86.2	31	360	67	40.8	13.2	9.2	9	18.3	0.06	3.02	1.14	0.68	0.13	0.03	60.4	22.8	13.6	2.6	0.6	0.05	1	67	1.9	4.3	5.04	5	5.04	0.03	0.6	5.17	5.22	2.97	59.4	1.14	22.8	0	0	0.02	0.4	155.9	49.1	86.1	79.6	73.2
***	7.68	5.4	142	42.2	78.1	26.3	336	364	36.1	12.7	7.2	8	9.6	0.29	2.28	4.86	0.28	0.22	0.04	29.7	63.3	3.6	2.9	0.5	0.01	0.1	364	6.5	4.6	7.68	7.68	7.68	0.04	0.5	7.77	7.77	2.27	29.6	4.85	63.2	0.01	0.1	0.04	0.5	146.5	41.2	84.7	74.8	59.8
***	7.58	3.45	113	34.8	100.9	32.8	325	102	49.6	13.2	14.7	12	40.4	0.12	5.16	1.69	0.64	0.06	0.03	68.1	22.3	8.4	0.8	0.4	0.12	1.6	102	0.4	6.5	7.63	7.58	7.63	0.03	0.4	7.41	7.46	5.04	66.5	1.69	22.3	0	0	0.05	0.7	149.4	46.5	86.9	78.9	69.3
***	4.28	4.72	97	34	72	20.6	285	294	44.3	17	14.3	11	34.1	0.32	2.31	1.55	0.28	0.1	0.04	54.1	36.2	6.5	2.3	0.9	0	0	294	22.6	3.2	4.28	4.28	4.28	0.04	0.9	4.41	4.41	2.31	54.1	1.54	36	0.01	0.2	0.02	0.5	149.2	44.3	88.4	77.9	70.1
***	14.28	4.05	122	34.6	85.4	30.1	353	508	37.2	12.1	10.1	9.7	21.3	0.49	10.23	2.84	0.76	0.42	0.03	71.7	19.9	5.3	2.9	0.2	0.1	0.7	508	2.1	3.5	14.28	14.28	14.28	0.03	0.2	14.2	14.2	10.13	71	2.56	17.9	0.28	2	0.04	0.3	147.4	49.1	79.7	77.7	67.4
***	5.55	4.56	119	39	85.5	26.1	305	324	40.5	13.1	10.4	9.9	22.6	0.32	3.08	1.92	0.54	0.01	0	55.5	34.6	9.7	0.2	0	0.01	0.2	324	2.4	3.6	5.55	5.55	5.55	0	0	5.36	5.36	3.07	55.3	1.89	34.1	0.03	0.5	0.02	0.4	148.3	50.4	88.6	74.8	63.5
***	4.22	4.73	130	38.2	80.8	27.5	340	251	34.6	11.9	9	9.4	19	0.24	2.25	1.59	0.36	0.02	0	53.3	37.7	8.5	0.5	0	0.01	0.2	251	3.5	4.1	4.22	4.22	4.22	0	0	4.21	4.21	2.24	53.1	1.56	37	0.03	0.7	0.02	0.5	149	52.5	91.3	74.8	64.4
***	10.66	4.43	147	37.8	85.3	33.2	389	330	36.5	13.3	10.3	9.3	19.9	0.31	7.04	2.3	0.93	0.33	0.06	66	21.6	8.7	3.1	0.6	0.04	0.4	330	4.1	6.1	10.66	10.66	10.66	0.06	0.6	10.79	10.79	7	65.6	2.06	19.3	0.24	2.3	0.06	0.6	148.4	54.9	88.5	75.1	67.2
***	5.74	4.86	140	40.6	83.5	28.8	345	396	35	11.5	7.3	7.8	8.2	0.31	2.83	2.09	0.51	0.29	0.02	49.3	36.4	8.9	5.1	0.3	0.02	0.3	396	1.9	4	5.74	5.74	5.74	0.02	0.3	5.75	5.75	2.81	49	1.98	34.5	0.11	1.9	0.03	0.5	145.6	51.2	92	73.7	63.3
***	3.7	4.61	124	36.6	79.4	26.9	339	266	38.4	13.2	8.7	8.7	13.6	0.23	1.69	1.7	0.29	0.01	0.01	45.7	45.9	7.8	0.3	0.3	0.01	0.3	266	5.9	3.7	3.7	3.7	3.7	0.01	0.3	3.66	3.66	1.68	45.4	1.66	44.8	0.04	1.1	0.01	0.3	155.5	53.6	91.4	76.3	68.9
***	6.51	4.42	124	36.9	83.5	28.1	336	232	37.3	12.2	8.1	8.5	11.6	0.2	3.48	2.54	0.48	0	0.01	53.4	39	7.4	0	0.2	0.01	0.2	232	2.3	3.7	6.51	6.51	6.51	0.01	0.2	6.58	6.58	3.47	53.2	2.48	38.1	0.06	0.9	0.01	0.2	154.1	52.7	86.2	73.2	65.6
***	12.89	4.51	130	38.7	85.8	28.8	336	393	39.9	12.9	9.5	9.2	18	0.36	9.06	2.96	0.78	0.06	0.03	70.2	23	6.1	0.5	0.2	0.04	0.3	393	2.2	3.8	12.89	12.89	12.89	0.03	0.2	13.04	13.04	9.02	69.9	2.83	22	0.13	1	0.03	0.2	147.5	51.5	87.6	74.5	63
***	13.02	3.18	83	28.2	88.7	26.1	294	227	61.6	19.5	13.4	11.6	36.6	0.26	10.79	1.02	1.08	0.1	0.03	82.9	7.8	8.3	0.8	0.2	0.06	0.5	227	5.3	5.5	13.02	13.02	13.02	0.03	0.2	13.15	13.16	10.73	82.4	1.02	7.8	0	0	0.05	0.4	157.6	45.7	90.2	78.8	72
***	17.64	3.45	107	32.1	93	31	333	186	57.6	17.2	16.8	12.3	42.1	0.23	14.18	2.56	0.78	0.03	0.09	80.4	14.5	4.4	0.2	0.5	0.15	0.9	186	1.8	5	17.65	17.64	17.65	0.09	0.5	18.03	18.03	14.03	79.5	2.56	14.5	0	0	0.06	0.3	159.4	46.1	85.1	77.6	66.7
***	6.72	4.42	141	41.4	93.7	31.9	341	124	42.7	12.4	14.9	12	40.4	0.15	4.92	1.28	0.51	0	0.01	73.3	19	7.6	0	0.1	0.04	0.6	124	0.4	3.8	6.72	6.72	6.72	0.01	0.1	6.68	6.68	4.88	72.7	1.28	19	0	0	0.01	0.1	158.2	45.7	86.9	79.2	67.8
***	17.02	4.34	121	36.3	83.6	27.9	333	572	45.6	14.9	9.8	9.4	20.3	0.54	11.58	4.36	1.02	0.03	0.03	68	25.6	6	0.2	0.2	0.17	1	572	5	3.3	17.03	17.02	17.03	0.03	0.2	17.05	17.06	11.41	67	4.25	25	0.11	0.6	0.02	0.1	156.4	52.4	90.8	75.1	62.5
***	8.05	3.23	92	28.9	89.5	28.5	318	184	65.8	20.4	9.4	9.4	20.3	0.17	6.4	1.12	0.47	0.05	0.01	79.6	13.9	5.8	0.6	0.1	0.06	0.7	184	6.7	6.2	8.08	8.05	8.08	0.01	0.1	8.16	8.19	6.34	78.9	1.11	13.8	0.01	0.1	0.02	0.2	160	48.4	87.8	79	72.8
***	4.87	3.51	108	32.9	93.7	30.8	328	222	55.9	16.4	8.6	9	16.3	0.2	4.22	0.61	0.04	0	0	86.7	12.5	0.8	0	0	0.03	0.6	222	1.5	5	4.87	4.87	4.87	0	0	4.95	4.95	4.19	86.1	0.61	12.5	0	0	0	0	153.7	51.2	89.2	77.8	68.1
***	8.99	3.32	103	32.1	96.7	31	321	87	58.7	16.7	17.1	12.7	45.6	0.11	7.5	0.82	0.66	0.01	0	83.5	9.1	7.3	0.1	0	0.03	0.3	87	1.6	7.6	8.99	8.99	8.99	0	0	8.63	8.63	7.47	83.2	0.82	9.1	0	0	0.02	0.2	161	52.7	91.7	82	70.3
***	13.28	4.18	120	36.8	88	28.7	326	297	42.1	13	11.1	10	25.2	0.3	10.37	1.98	0.87	0.03	0.03	78.1	14.9	6.6	0.2	0.2	0.04	0.3	297	1.5	3.3	13.28	13.28	13.28	0.03	0.2	12.98	12.98	10.33	77.8	1.98	14.9	0	0	0.03	0.2	158.9	49.1	87.9	77.9	70.4
***	7.82	4.08	136	38.7	94.9	33.3	351	257	42.5	12.2	8.4	8.9	14.5	0.23	5.57	1.77	0.39	0.05	0.04	71.3	22.6	5	0.6	0.5	0.02	0.3	257	0.4	3.7	7.82	7.82	7.82	0.04	0.5	7.86	7.86	5.55	71	1.77	22.6	0	0	0.03	0.4	152.9	44.7	83.7	75.8	64.3
***	10.33	4.38	160	45.2	103.2	36.5	354	272	57.4	15	9.3	9.4	19.7	0.26	6.57	2.07	1.03	0.64	0.02	63.6	20	10	6.2	0.2	0.04	0.4	272	1	11.5	10.34	10.33	10.34	0.02	0.2	10.43	10.44	6.53	63.2	2.07	20	0	0	0.03	0.3	152.6	42	86.3	78.1	60
***	7.81	3.84	116	34	88.5	30.2	341	181	42.5	13.2	11.6	10.1	27.1	0.18	4.72	2.34	0.58	0.15	0.02	60.4	30	7.4	1.9	0.3	0.02	0.3	181	1.1	3.4	7.81	7.81	7.81	0.02	0.3	7.93	7.93	4.7	60.1	2.33	29.9	0.01	0.1	0.02	0.3	153.5	51.5	86.8	78.6	74.4
***	8.94	3.39	110	32	94.4	32.4	344	165	49.9	14.2	10.1	9.7	22	0.16	7.01	1.34	0.57	0.01	0.01	78.4	15	6.4	0.1	0.1	0.04	0.4	165	0.9	4	8.94	8.94	8.94	0.01	0.1	8.94	8.94	6.97	78	1.34	15	0	0	0.01	0.1	161.6	46.4	86.4	78.7	70.8
***	10.23	4.41	166	46.7	105.9	37.6	355	232	66	16.8	13.4	12	38.7	0.28	3.83	5.33	0.81	0.22	0.04	37.4	52.1	7.9	2.2	0.4	0.06	0.6	232	2	18.3	10.24	10.23	10.24	0.04	0.4	10.11	10.12	3.77	36.8	5.31	51.9	0.02	0.2	0.03	0.3	153.8	42.6	93.1	77.7	55.7
***	5.79	3.78	117	35.9	95	31	326	139	52.2	14.9	21.7	14.2	56.3	0.2	4.1	1.33	0.26	0.07	0.03	70.8	23	4.5	1.2	0.5	0.01	0.2	139	1	4.9	5.79	5.79	5.79	0.03	0.5	5.63	5.63	4.09	70.6	1.32	22.8	0.01	0.2	0.03	0.5	152.4	42.7	83.8	79.6	74
***	6.04	4.94	124	38.9	78.7	25.1	319	293	51	17.8	12.5	10.1	27.9	0.3	2.87	2.61	0.34	0.17	0.05	47.6	43.2	5.6	2.8	0.8	0.01	0.2	293	12.5	3.8	6.04	6.04	6.04	0.05	0.8	6.02	6.02	2.86	47.4	2.61	43.2	0	0	0.06	1	152.8	48.9	92.4	79.2	69.1
***	8.26	2.93	82	25.7	87.7	28	319	165	64.6	20.1	10.3	10.5	27.9	0.17	6.48	1.24	0.45	0.06	0.03	78.5	15	5.4	0.7	0.4	0.03	0.4	165	7.1	4.4	8.26	8.26	8.26	0.03	0.4	8.13	8.13	6.45	78.1	1.23	14.9	0.01	0.1	0.03	0.4	159.5	53.5	94.2	78.4	66.6
***	9.27	5.31	161	46.1	86.8	30.3	349	261	41	13	17.3	12.2	43.4	0.32	6.48	2.07	0.61	0.05	0.06	70	22.3	6.6	0.5	0.6	0.05	0.5	261	1.8	4.1	9.27	9.27	9.27	0.06	0.6	9.26	9.26	6.43	69.5	2.07	22.3	0	0	0.06	0.6	158.9	41.4	85.1	77.2	64.7
***	7.66	4.56	113	36.3	79.6	24.8	311	312	45	15.6	10.6	10.1	24.9	0.31	6.06	1.15	0.36	0.06	0.03	79.1	15	4.7	0.8	0.4	0.04	0.5	312	9.1	4	7.66	7.66	7.66	0.03	0.4	7.63	7.63	6.02	78.6	1.15	15	0	0	0.03	0.4	158.8	48.1	89.4	79.7	68.4
***	3.51	4.52	123	37.5	83	27.2	328	394	39.8	13.2	9.5	9.4	19.7	0.37	1.18	1.84	0.45	0.01	0.03	33.6	52.4	12.8	0.3	0.9	0.01	0.3	394	3.7	4	3.51	3.51	3.51	0.03	0.9	3.37	3.37	1.17	33.3	1.63	46.4	0.21	6	0.03	0.9	144.9	50.9	88.1	73.6	60.9
***	7.65	4.17	102	33.6	80.6	24.5	304	350	51.3	18.8	9.2	9.2	19.4	0.32	5.31	1.74	0.52	0.03	0.05	69.4	22.7	6.8	0.4	0.7	0.09	1.2	350	11.3	4.6	7.68	7.65	7.68	0.05	0.7	7.55	7.58	5.22	68.2	1.73	22.6	0.01	0.1	0.07	0.9	157.8	45.4	79.1	81.7	76.1
***	9.88	3.84	120	34.4	89.6	31.3	349	211	44.3	13.5	11	10.3	27.6	0.22	8.06	1.26	0.49	0.05	0.02	81.5	12.8	5	0.5	0.2	0.12	1.2	211	1.1	3.5	9.88	9.88	9.88	0.02	0.2	9.78	9.78	7.94	80.3	1.26	12.8	0	0	0.02	0.2	158.9	55.3	91.4	76.8	69.8
***	13.26	4.32	119	35.2	81.5	27.5	338	428	37.1	12.5	7.9	8.4	11.7	0.36	8.87	2.87	1.14	0.34	0.04	66.9	21.6	8.6	2.6	0.3	0.06	0.5	428	3.8	3.9	13.26	13.26	13.26	0.04	0.3	12.99	12.99	8.81	66.4	2.66	20	0.21	1.6	0.09	0.7	146.1	49.4	83.8	74.8	64.7
***	11.49	5.61	159	45.9	81.8	28.3	346	397	36	11.9	10.2	9.4	20.1	0.37	7.84	2.71	0.53	0.36	0.05	68.3	23.6	4.6	3.1	0.4	0.04	0.3	397	2.9	4.5	11.49	11.49	11.49	0.05	0.4	11.35	11.35	7.8	68	2.69	23.4	0.02	0.2	0.05	0.4	156.4	44.6	85	75.6	65
***	6.01	4.47	120	35	78.3	26.8	343	330	35.8	12.6	10.4	9.9	23.1	0.33	3.27	1.88	0.62	0.2	0.04	54.4	31.3	10.3	3.3	0.7	0.03	0.5	330	7.3	4.2	6.01	6.01	6.01	0.04	0.7	6.06	6.06	3.24	53.9	1.75	29.1	0.13	2.2	0.03	0.5	145	57.2	91.2	74.6	63.9
***	10.33	4.08	121	34.5	84.6	29.7	351	360	38.1	12.4	7.9	8.5	12	0.31	6.92	2.46	0.87	0.05	0.03	67	23.8	8.4	0.5	0.3	0.04	0.4	360	2.8	3.3	10.33	10.33	10.33	0.03	0.3	10.17	10.17	6.88	66.6	2.28	22.1	0.18	1.7	0.06	0.6	146.3	51.7	80.5	75.7	66.9
***	9.97	5.19	145	42.6	82.1	27.9	340	284	34.4	11.5	9.7	9.2	17.9	0.26	4.7	3.96	0.83	0.44	0.04	47.2	39.7	8.3	4.4	0.4	0.02	0.2	284	2.3	4.4	9.97	9.97	9.97	0.04	0.4	9.79	9.79	4.68	47	3.95	39.6	0.01	0.1	0.04	0.4	154.4	48.8	92.3	74.2	62.8
***	12.46	4.41	130	38.4	87.1	29.5	339	268	39.6	12.4	11.7	10.3	28.2	0.28	9.94	1.68	0.82	0	0.02	79.7	13.5	6.6	0	0.2	0.04	0.3	268	2.1	3.2	12.46	12.46	12.46	0.02	0.2	12.33	12.33	9.9	79.4	1.64	13.2	0.04	0.3	0.03	0.2	152.8	53.9	91.8	78.1	64.2
***	7.6	5.13	143	40.9	79.7	27.9	350	165	35.3	12.2	9.8	8.8	16.1	0.14	4.33	2.72	0.5	0.04	0.01	57	35.8	6.6	0.5	0.1	0.01	0.1	165	4.9	4.5	7.6	7.6	7.6	0.01	0.1	7.28	7.28	4.32	56.9	2.65	34.9	0.07	0.9	0.02	0.3	151.4	48.7	91.2	75.3	61.1
***	4.55	4.46	123	36.7	82.3	27.6	335	200	37.8	12.4	11.7	10.4	28.4	0.21	2.95	1.05	0.38	0.16	0.01	64.8	23.1	8.4	3.5	0.2	0.02	0.4	200	3.4	3.6	4.55	4.55	4.55	0.01	0.2	4.51	4.51	2.93	64.4	1.01	22.2	0.04	0.9	0.01	0.2	151.2	56.5	86.6	78	68.1
***	8.84	5.06	142	43.4	85.8	28.1	327	405	41.1	13.2	9.6	9.7	23.3	0.39	4.75	3.43	0.44	0.17	0.05	53.7	38.8	5	1.9	0.6	0.15	1.7	405	3.1	4.1	8.84	8.84	8.84	0.05	0.6	9.19	9.19	4.6	52	3.27	37	0.16	1.8	0.04	0.5	147.1	50.3	84.2	76.6	64.3
***	5.26	5.03	136	42.3	84.1	27	322	302	37.4	12.3	8.4	8.6	13.7	0.26	2.12	2.77	0.24	0.12	0.01	40.2	52.7	4.6	2.3	0.2	0.01	0.2	302	2.2	4	5.27	5.26	5.27	0.01	0.2	5.17	5.18	2.11	40	2.66	50.6	0.11	2.1	0.02	0.4	143.7	50.2	89.5	75.1	63.4
***	5.32	4.97	155	46	92.6	31.2	337	218	43.7	13	10.1	9.7	22.8	0.21	2.77	2.08	0.42	0.04	0.01	52	39.1	7.9	0.8	0.2	0.02	0.4	218	0.8	4.4	5.32	5.32	5.32	0.01	0.2	5.29	5.29	2.75	51.6	2.07	38.9	0.01	0.2	0.02	0.4	148.4	43.5	86.4	78.7	64.6
***	5.09	3.79	120	36.5	96.3	31.7	329	178	59.7	17.1	12.9	11.3	34.6	0.2	3.69	0.96	0.43	0.01	0	72.5	18.9	8.4	0.2	0	0.02	0.4	178	0.9	7.7	5.09	5.09	5.09	0	0	4.94	4.94	3.67	72.1	0.96	18.9	0	0	0.01	0.2	157.1	44.9	84.7	80.6	72.8
***	6.94	4.41	127	37.9	85.9	28.8	335	252	51.3	16.5	8.2	9.7	16.7	0.24	3.05	2.09	0.78	0.68	0.34	44	30.1	11.2	9.8	4.9	0.77	11.1	252	3.9	3.8	7.35	6.94	7.35	0.34	4.9	6.98	6.98	2.28	32.9	1.74	25.1	0.35	5	0.43	6.2	167.7	94.6	124.7	88.4	62.4
***	6.54	3.92	120	36.1	92.1	30.6	332	222	41.1	12.2	11.4	10.5	28.7	0.23	4.84	0.89	0.46	0.32	0.03	74	13.6	7	4.9	0.5	0.03	0.5	222	0.7	3.5	6.54	6.54	6.54	0.03	0.5	6.46	6.46	4.81	73.5	0.88	13.4	0.01	0.2	0.02	0.3	148.9	48.6	90.1	77.6	71
***	7.77	4.39	125	38.2	87	28.5	327	161	41.2	13	12.3	10.6	29.7	0.17	7.3	0.31	0.15	0	0.01	94	4	1.9	0	0.1	0.02	0.3	161	1.5	3.4	7.77	7.77	7.77	0.01	0.1	7.7	7.7	7.28	93.7	0.31	4	0	0	0	0	153.7	51.4	92.4	83.4	65.4
***	6.93	4.61	144	41.9	90.9	31.2	344	176	39.7	11.9	11.3	10	25.6	0.18	4.51	1.82	0.43	0.14	0.03	65.1	26.3	6.2	2	0.4	0.02	0.3	176	0.5	3.2	6.93	6.93	6.93	0.03	0.4	6.9	6.9	4.49	64.8	1.82	26.3	0	0	0.03	0.4	152.4	46.5	87.8	76.3	65.9
***	8.81	4.12	120	36	87.4	29.1	333	182	40.2	12.6	12.8	10.7	30.8	0.19	6.28	1.9	0.54	0.05	0.04	71.2	21.6	6.1	0.6	0.5	0.08	0.9	182	1.3	3.3	8.82	8.81	8.82	0.04	0.5	8.72	8.72	6.2	70.3	1.9	21.6	0	0	0.03	0.3	160.6	49.8	88.4	78.8	72.6
***	3.84	3.55	91	29.2	82.3	25.6	312	223	47.1	15.5	11.5	10.4	28.3	0.23	2.33	1.22	0.22	0.05	0.02	60.7	31.8	5.7	1.3	0.5	0.01	0.3	223	7.4	2.7	3.84	3.84	3.84	0.02	0.5	3.81	3.81	2.32	60.4	1.22	31.8	0	0	0.01	0.3	156.5	48.7	90.2	79.2	74.5
***	6.55	4.53	119	37.2	82.1	26.3	320	470	42	14	8.7	8.9	15.6	0.42	1.23	4.75	0.34	0.21	0.02	18.8	72.5	5.2	3.2	0.3	0.01	0.2	470	4.7	3.8	6.55	6.55	6.55	0.02	0.3	6.47	6.47	1.22	18.6	4.52	69	0.23	3.5	0.02	0.3	150.9	56.3	91.6	76.6	63.7
***	7.35	5.76	163	48.9	84.9	28.3	333	205	39.9	13.1	13.4	10.7	31.9	0.22	5.12	1.39	0.51	0.27	0.06	69.7	18.9	6.9	3.7	0.8	0.03	0.4	205	2.5	4.5	7.35	7.35	7.35	0.06	0.8	7.31	7.32	5.09	69.3	1.38	18.8	0.01	0.1	0.07	1	157.2	44.8	86.1	80	70.4
***	12.53	4.49	121	35.6	79.3	26.9	340	373	35.2	12.3	9.2	9.4	19	0.35	3.79	7.56	0.83	0.3	0.05	30.3	60.3	6.6	2.4	0.4	0.02	0.2	373	4.8	3.6	12.53	12.53	12.53	0.05	0.4	12.58	12.58	3.77	30.1	7.43	59.3	0.13	1	0.05	0.4	151.5	42.6	84.5	73.9	54.9
***	10.68	3.47	107	32.7	94.2	30.8	327	233	49	14.3	10.3	9.7	24.3	0.23	2.09	7.34	1.02	0.21	0.02	19.5	68.7	9.6	2	0.2	0.03	0.3	233	3	3.7	10.72	10.68	10.72	0.02	0.2	11.1	11.14	2.06	19.2	7.3	68.3	0.04	0.4	0.06	0.6	146.4	37.1	82.1	78.1	64.5
***	11.08	3.85	109	33.6	87.3	28.3	324	224	45.5	14.3	14.5	11.6	38	0.26	7.93	2.38	0.64	0.1	0.03	71.5	21.5	5.8	0.9	0.3	0.12	1.1	224	2.4	3.4	11.08	11.08	11.08	0.03	0.3	10.92	10.92	7.81	70.4	2.38	21.5	0	0	0.04	0.4	152.9	44.9	85	79.2	69.9
***	7.56	4.48	141	42.9	95.8	31.5	329	309	42.8	12.2	11.7	10.4	28.8	0.32	5.09	1.78	0.53	0.12	0.04	67.4	23.5	7	1.6	0.5	0.02	0.3	309	0.4	3.8	7.56	7.56	7.56	0.04	0.5	7.78	7.78	5.07	67.1	1.77	23.4	0.01	0.1	0.04	0.5	155.1	50.8	93.2	78.2	69
***	9.47	4.13	116	35.4	85.7	28.1	328	185	40.6	13.2	12.8	11.3	34.4	0.21	6.69	2.03	0.68	0.05	0.02	70.7	21.4	7.2	0.5	0.2	0.05	0.5	185	2.2	3.4	9.47	9.47	9.47	0.02	0.2	9.54	9.54	6.64	70.2	2.03	21.4	0	0	0.02	0.2	156.6	51.2	92.4	78.3	73.7
***	17.76	5.17	188	54.7	105.8	36.4	344	317	61.5	15.6	9.4	9.5	20	0.3	13.83	2.54	1.29	0.02	0.08	77.8	14.3	7.3	0.1	0.5	0.44	2.5	317	0.9	16.7	17.91	17.76	17.91	0.08	0.5	17.31	17.46	13.39	75.3	2.54	14.3	0	0	0.06	0.3	149.7	38.5	84	78.3	54.8
***	5.14	4.72	121	36.5	77.3	25.6	332	411	35.8	12.6	8	8.4	11.7	0.34	2.49	1.82	0.33	0.48	0.02	48.5	35.4	6.4	9.3	0.4	0.02	0.4	411	7.3	3.9	5.14	5.14	5.14	0.02	0.4	5.17	5.17	2.47	48.1	1.67	32.5	0.15	2.9	0.03	0.6	146.6	50.6	87.1	76.1	66.5
***	11.79	4.44	139	39.7	89.4	31.3	350	311	41.9	12.9	10.3	9.7	22.1	0.3	8.36	2.49	0.84	0.07	0.03	70.9	21.1	7.1	0.6	0.3	0.07	0.6	311	1	3.7	11.79	11.79	11.79	0.03	0.3	11.84	11.84	8.29	70.3	2.48	21	0.01	0.1	0.03	0.3	158.2	45.3	85.3	78.1	68.2
***	6.42	4.46	129	38.2	85.7	28.9	338	343	36.7	11.8	9.6	9.4	18.9	0.32	3.53	2.27	0.55	0.05	0.02	54.9	35.4	8.6	0.8	0.3	0.02	0.3	343	1.5	3.5	6.42	6.42	6.42	0.02	0.3	6	6	3.51	54.6	2.21	34.5	0.06	0.9	0.02	0.3	156.3	52.6	90.1	73.3	63.7
***	14.42	5.21	149	42	80.6	28.6	355	344	37.3	12.9	11.6	10.1	25.3	0.35	5.34	7.15	0.83	1	0.1	37	49.6	5.8	6.9	0.7	0.06	0.4	344	4.3	4.3	14.42	14.42	14.42	0.1	0.7	14.21	14.22	5.28	36.6	7.14	49.5	0.01	0.1	0.1	0.7	150.5	53.5	96.3	77.8	63.7
***	7.2	2.6	132	23.7	91.2	50.8	557	349	37.3	15.7	9.7	9.5	19.5	0.33	4.53	1.8	0.61	0.24	0.02	62.9	25	8.5	3.3	0.3	0.03	0.4	349	3.9	6.7	7.2	7.2	7.2	0.02	0.3	7.35	7.35	4.5	62.5	1.72	23.9	0.08	1.1	0.05	0.7	145.6	49.7	85.9	76.8	65.8
***	5.14	4.72	121	36.5	77.3	25.6	332	411	35.8	12.6	8	8.4	11.7	0.34	2.49	1.82	0.33	0.48	0.02	48.5	35.4	6.4	9.3	0.4	0.02	0.4	411	7.3	3.9	5.14	5.14	5.14	0.02	0.4	5.17	5.17	2.47	48.1	1.67	32.5	0.15	2.9	0.03	0.6	146.6	50.6	87.1	76.1	66.5
***	11.6	5.32	151	43.8	82.3	28.4	345	555	36.4	12.2	8.8	8.8	15.2	0.49	9.39	1.1	0.79	0.27	0.05	81	9.5	6.8	2.3	0.4	0.08	0.7	555	3.4	4.7	11.6	11.6	11.6	0.05	0.4	11.35	11.35	9.31	80.3	0.97	8.4	0.13	1.1	0.05	0.4	148.3	51.4	86.8	77	66.1
***	10.2	5.07	150	40.6	80.1	29.6	369	337	34.5	12.2	8.1	8.6	12.9	0.29	5.63	3.34	0.68	0.51	0.04	55.2	32.7	6.7	5	0.4	0.04	0.4	337	5.7	5.6	10.2	10.2	10.2	0.04	0.4	10.14	10.14	5.59	54.8	3.22	31.5	0.12	1.2	0.03	0.3	151	49.8	91.8	71.2	59.8
***	6.27	3.88	118	34.5	88.9	30.4	342	231	40.5	12.5	10.7	10	24.1	0.23	3.83	1.75	0.56	0.12	0.01	61.1	27.9	8.9	1.9	0.2	0.01	0.2	231	1	2.9	6.27	6.27	6.27	0.01	0.2	6.13	6.13	3.82	60.9	1.54	24.6	0.21	3.3	0.01	0.2	149.1	43.5	77.9	78.4	66
***	8.24	3.49	100	30.2	86.5	28.7	331	172	40.6	13.1	12.9	11	32.7	0.19	6.79	0.95	0.48	0.01	0.01	82.5	11.5	5.8	0.1	0.1	0.05	0.6	172	1.6	2.9	8.25	8.24	8.25	0.01	0.1	8.5	8.51	6.74	81.9	0.95	11.5	0	0	0.01	0.1	157.6	45.4	86.3	78.1	67.3
***	6.34	3.24	102	31.6	97.5	31.5	323	214	48.3	13.4	16.4	12.6	45.2	0.27	5.19	0.59	0.47	0.07	0.02	81.9	9.3	7.4	1.1	0.3	0.04	0.6	214	0.8	3.9	6.34	6.34	6.34	0.02	0.3	6.25	6.25	5.15	81.3	0.59	9.3	0	0	0.03	0.5	150.8	45.9	80.2	83.4	66.5
***	10.05	5.22	156	47.9	91.8	29.9	326	257	44.5	13.1	13.2	11.2	34.3	0.29	6.11	3.1	0.72	0.06	0.06	60.8	30.8	7.2	0.6	0.6	0.02	0.2	257	1.2	3.9	10.05	10.05	10.05	0.06	0.6	10.22	10.22	6.09	60.6	3.09	30.7	0.01	0.1	0.04	0.4	162.4	42.4	85.7	76.6	62.4
***	16.28	3.12	85	26.5	84.9	27.2	321	192	45.6	14.7	13.9	11.2	35.4	0.22	13.46	1.87	0.84	0.06	0.05	82.6	11.5	5.2	0.4	0.3	0.05	0.3	192	3.2	2.8	16.28	16.28	16.28	0.05	0.3	16.14	16.14	13.41	82.3	1.87	11.5	0	0	0.04	0.2	159.2	50.2	87.5	80.3	76.2
***	11.92	3.73	84	28.1	75.3	22.5	299	295	49.8	18.2	11.9	10.6	30.1	0.31	10.78	0.71	0.42	0	0.01	90.4	6	3.5	0	0.1	0.03	0.3	295	17.7	2.8	11.92	11.92	11.92	0.01	0.1	11.98	11.98	10.75	90.1	0.7	5.9	0.01	0.1	0	0	155.6	54.1	95.9	80.6	68.2
***	5.48	3.63	112	33.2	91.5	30.9	337	155	41.2	12.4	13.8	11.2	33.9	0.17	3.72	1.5	0.24	0.01	0.01	67.8	27.4	4.4	0.2	0.2	0.01	0.2	155	0.6	3.1	5.48	5.48	5.48	0.01	0.2	5.36	5.36	3.71	67.6	1.5	27.4	0	0	0.02	0.4	155.6	40.7	80.7	76	63.9
***	6.38	4.59	143	42.7	93	31.2	335	155	48.8	14.3	10.4	10.2	26	0.16	4.19	1.4	0.6	0.15	0.04	65.7	21.9	9.4	2.4	0.6	0.12	1.9	155	1.1	4.6	6.38	6.38	6.38	0.04	0.6	6.39	6.39	4.07	63.8	1.4	21.9	0	0	0.04	0.6	159	49.9	89.8	79.6	71.4
***	9.78	3.01	102	29.2	97	33.9	349	154	47.1	13.3	10.5	9.8	23.2	0.15	8.06	1.14	0.46	0.11	0.01	82.4	11.7	4.7	1.1	0.1	0.06	0.6	154	0.4	4.4	9.78	9.78	9.78	0.01	0.1	9.71	9.72	8	81.8	1.14	11.7	0	0	0.03	0.3	154.8	46.5	79.3	82.9	76.3
***	3.8	4.27	114	35.7	83.6	26.7	319	340	42.9	14.2	12.9	11.3	34.1	0.38	1.3	1.88	0.47	0.12	0.03	34.1	49.5	12.4	3.2	0.8	0	0	340	3.9	3.5	3.8	3.8	3.8	0.03	0.8	3.85	3.85	1.3	34.1	1.87	49.2	0.01	0.3	0.01	0.3	152.4	50.2	88.7	79.5	71.9
***	10.03	5.19	139	41.7	80.3	26.8	333	412	36.1	12.7	8.5	8.3	12.2	0.34	6.17	2.56	0.75	0.52	0.03	61.5	25.5	7.5	5.2	0.3	0.03	0.3	412	6.4	5.3	10.03	10.03	10.03	0.03	0.3	10.11	10.11	6.14	61.2	2.4	23.9	0.16	1.6	0.05	0.5	143.8	47.7	84.8	78.7	64
***	4.93	4.03	114	33.6	83.4	28.3	339	200	38.6	12.7	9.1	9	17.2	0.18	3.16	1.37	0.36	0.03	0.01	64.1	27.8	7.3	0.6	0.2	0.01	0.2	200	2.7	3.4	4.93	4.93	4.93	0.01	0.2	4.78	4.78	3.15	63.9	1.34	27.2	0.03	0.6	0.02	0.4	152.6	52.7	90.9	73.7	65.2
***	5.77	5.06	145	41.7	82.4	28.7	348	230	37.1	12.4	9.2	9.2	17.2	0.21	4.27	0.86	0.54	0.09	0.01	73.9	14.9	9.4	1.6	0.2	0.01	0.2	230	2.6	4.3	5.78	5.77	5.78	0.01	0.2	5.63	5.63	4.26	73.7	0.82	14.2	0.04	0.7	0.02	0.3	150.9	49.3	87	76.9	64.8
***	5.93	5.27	152	46.2	87.7	28.8	329	299	46	14.3	10.6	9.9	23	0.3	3.71	1.75	0.34	0.09	0.04	62.6	29.5	5.7	1.5	0.7	0.01	0.2	299	2.3	4.1	5.93	5.93	5.93	0.04	0.7	5.63	5.63	3.7	62.4	1.74	29.3	0.01	0.2	0.02	0.3	149.3	46.3	89.2	78.3	68.6
***	4.74	4.47	136	40.8	91.3	30.4	333	177	45.5	13.4	19.6	13.8	55.9	0.24	3.56	0.64	0.44	0.08	0.02	75.1	13.5	9.3	1.7	0.4	0.01	0.2	177	1.1	3.7	4.74	4.74	4.74	0.02	0.4	4.86	4.86	3.55	74.9	0.63	13.3	0.01	0.2	0.02	0.4	151.9	48.2	89	81	68.3
***	6.57	3.02	155	26.5	87.7	51.3	585	445	34.5	13.6	9.2	9.1	17.2	0.41	4.01	1.88	0.56	0.09	0.03	61	28.6	8.5	1.4	0.5	0.05	0.8	445	3.9	6.6	6.57	6.57	6.57	0.03	0.5	6.59	6.59	3.96	60.2	1.7	25.9	0.18	2.7	0.03	0.5	142.3	44.9	79.7	75.1	61
***	7.32	4.65	142	40.1	86.2	30.5	354	232	40.3	12.9	11	10.3	26.6	0.24	5.11	1.8	0.25	0.13	0.03	69.8	24.6	3.4	1.8	0.4	0.01	0.1	232	1.8	3.9	7.33	7.32	7.33	0.03	0.4	7	7.01	5.1	69.7	1.8	24.6	0	0	0.06	0.8	148	48.1	87.7	79.1	70
***	6.36	4.6	122	37.5	81.5	26.5	325	345	38.9	13.2	7.6	8.4	11.6	0.29	3.72	2	0.44	0.18	0.02	58.6	31.4	6.9	2.8	0.3	0.03	0.5	345	4.5	3.9	6.36	6.36	6.36	0.02	0.3	6.52	6.52	3.69	58.1	1.92	30.1	0.08	1.3	0.02	0.3	149.4	51.8	87.3	74.4	68.7
***	8.42	4.09	136	36.5	89.2	33.3	373	339	35	11.2	8.6	8.7	13.8	0.29	5.35	2.3	0.55	0.19	0.03	63.5	27.3	6.5	2.3	0.4	0.06	0.7	339	0.9	3.9	8.42	8.42	8.42	0.03	0.4	8.57	8.57	5.29	62.8	2.15	25.5	0.15	1.8	0.04	0.5	146.7	52.9	87.7	76.3	67
***	7.69	4.34	124	38.9	89.6	28.6	319	339	44	13.2	10.3	9.7	21.6	0.33	4.96	2.08	0.59	0.05	0.01	64.5	27	7.7	0.7	0.1	0.03	0.4	339	1.1	3.5	7.7	7.69	7.7	0.01	0.1	7.78	7.79	4.93	64.1	2.07	26.9	0.01	0.1	0.02	0.3	147.4	41.6	80.6	78.4	66.2
***	4.96	3.56	113	33.9	95.2	31.7	333	173	47	13.4	17.5	12.7	48.4	0.22	3.5	1.03	0.37	0.05	0.01	70.5	20.8	7.5	1	0.2	0.01	0.2	173	0.6	4.1	4.96	4.96	4.96	0.01	0.2	4.67	4.67	3.49	70.3	1.03	20.8	0	0	0.01	0.2	151.1	47.2	90.3	79	67.6
***	9.86	4.66	129	39.3	84.3	27.7	328	114	45.1	15.6	----	----	----	----	7.43	1.9	0.47	0.03	0.03	75.3	19.3	4.8	0.3	0.3	0.04	0.4	114	4.3	4.7	9.87	9.86	9.87	0.03	0.3	9.61	9.61	7.39	74.9	1.9	19.3	0	0	0.04	0.4	149.6	50.2	88	77	68.4
***	10.76	2.98	85	27.8	93.3	28.5	306	174	53.8	16.9	15	11.9	40	0.21	8.12	2.2	0.39	0.02	0.03	75.5	20.4	3.6	0.2	0.3	0.05	0.5	174	2.4	6.2	10.76	10.76	10.76	0.03	0.3	10.87	10.88	8.07	75	2.2	20.4	0	0	0.04	0.4	161	50.5	90.3	78.6	71.1
***	6.04	3.74	119	35.1	93.9	31.8	339	221	45.1	13.2	10.9	10	25.2	0.22	3.59	1.97	0.32	0.14	0.02	59.5	32.6	5.3	2.3	0.3	0.09	1.5	221	0.6	3.7	6.06	6.04	6.06	0.02	0.3	5.79	5.8	3.5	58	1.96	32.4	0.01	0.2	0.03	0.5	152.1	51.1	88.1	77.3	69.9
***	5.21	5.49	152	46.1	84	27.7	330	274	39.8	13	12.3	10.9	32.1	0.3	2.94	1.78	0.29	0.16	0.04	56.3	34.2	5.6	3.1	0.8	0.01	0.2	274	2.9	4.3	5.21	5.21	5.21	0.04	0.8	5.03	5.03	2.93	56.1	1.77	34	0.01	0.2	0.04	0.8	149.8	43.4	85	72	64.1
***	4.39	4.4	100	31.5	71.6	22.7	317	169	44	17.2	11.4	10	25	0.17	1.96	1.77	0.45	0.19	0.02	44.6	40.3	10.3	4.3	0.5	0	0	169	24.6	2.7	4.39	4.39	4.39	0.02	0.5	4.45	4.45	1.96	44.6	1.76	40.1	0.01	0.2	0.03	0.7	157.5	47.6	86.8	77.9	72
***	9.74	3.36	82	27.4	81.5	24.4	299	274	47.9	16.6	10	9.5	21.3	0.26	7.28	1.58	0.79	0.08	0.01	74.8	16.2	8.1	0.8	0.1	0.04	0.4	274	8.4	3.4	9.75	9.74	9.75	0.01	0.1	9.85	9.87	7.24	74.4	1.57	16.1	0.01	0.1	0.02	0.2	149.1	47.4	85.2	77.9	71.8
***	3.03	2.27	58	17.8	78.4	25.6	326	87	48	17.4	6	8.5	11.7	0.07	1.2	1.03	0.36	0.29	0.15	39.5	34	11.9	9.6	5	0.31	10.2	87	10.7	2.6	3.19	3.03	3.19	0.15	5	3.03	3.03	0.89	29.3	0.87	28.7	0.16	5.3	0.16	5.3	171.3	110.1	122.3	90.3	72.9
***	6.31	2.65	86	27	101.9	32.5	319	53	55	15.1	----	----	----	----	5.7	0.34	0.23	0.02	0.02	90.4	5.4	3.6	0.3	0.3	0.02	0.3	53	2	9.2	6.31	6.31	6.31	0.02	0.3	6.19	6.2	5.68	90.1	0.34	5.4	0	0	0.01	0.2	158.1	55.7	78.1	83.8	69.1
***	5.8	4.32	122	36.5	84.5	28.2	334	233	37.1	12.2	10.9	10.1	25	0.24	2.61	2.24	0.91	0.03	0.01	45	38.6	15.7	0.5	0.2	0.02	0.3	233	2.1	3.5	5.8	5.8	5.8	0.01	0.2	5.61	5.61	2.59	44.7	2.04	35.2	0.2	3.4	0.01	0.2	146.9	52.8	84.8	74	64.3
***	7.04	4.75	132	39.8	83.8	27.8	332	314	41.1	13.4	11	10.1	24.8	0.32	4.12	2.1	0.64	0.15	0.03	58.6	29.8	9.1	2.1	0.4	0.08	1.1	314	3.2	3.8	7.04	7.04	7.04	0.03	0.4	7	7	4.04	57.5	2.07	29.4	0.03	0.4	0.03	0.4	151.3	49.9	86.6	78.5	68.7
***	13.32	4.46	120	38	85.2	26.9	316	355	41.9	13.7	17.8	13	48.4	0.46	2.02	10.42	0.7	0.14	0.04	15.1	78.2	5.3	1.1	0.3	0.03	0.2	355	3.4	3.8	13.32	13.32	13.32	0.04	0.3	13.38	13.39	1.99	14.9	10.22	76.7	0.2	1.5	0.04	0.3	144	47.8	87.7	74	59
***	12.56	4.56	166	49.1	107.7	36.4	338	331	60.3	15.1	10.2	10.2	25.1	0.34	5.3	5.18	1.51	0.5	0.07	42.2	41.2	12	4	0.6	0.05	0.4	331	1.2	18.5	12.57	12.56	12.57	0.07	0.6	12.09	12.09	5.25	41.8	5.17	41.1	0.01	0.1	0.06	0.5	152.6	40.4	89.1	81.2	62.8
***	23.03	2.19	68	19.8	90.4	31.1	343	57	50.8	15.5	----	----	----	----	19.72	1.69	1.59	0	0.03	85.7	7.3	6.9	0	0.1	0.15	0.7	57	2	3.4	23.03	23.03	23.03	0.03	0.1	22.9	22.91	19.57	85	1.68	7.3	0.01	0	0.03	0.1	156.5	58.5	88.6	81.4	71.2
***	7.23	3.51	84	26.6	75.8	23.9	316	165	44.8	16.3	16.1	10.9	34.9	0.18	5.37	1.27	0.54	0.03	0.02	74.2	17.6	7.5	0.4	0.3	0.01	0.1	165	14.5	2.8	7.23	7.23	7.23	0.02	0.3	7.44	7.44	5.36	74.1	1.26	17.5	0.01	0.1	0.03	0.4	157.2	47.7	88.2	77.4	70.9
***	5.26	3.95	115	36.2	91.6	29.1	318	187	48.8	14.5	15.2	12.2	41.3	0.23	2.52	1.94	0.55	0.24	0.01	47.8	36.9	10.5	4.6	0.2	0.02	0.4	187	2.4	3.5	5.27	5.26	5.27	0.01	0.2	5.33	5.33	2.5	47.4	1.93	36.7	0.01	0.2	0.03	0.6	149.4	43.2	80.7	80.3	68.6
***	6.28	4.36	137	39.7	91.1	31.4	345	233	41.1	12.2	11.5	10.2	26.5	0.24	3.86	1.98	0.27	0.14	0.03	61.5	31.5	4.3	2.2	0.5	0.02	0.3	233	0.9	3.3	6.28	6.28	6.28	0.03	0.5	6.49	6.49	3.84	61.2	1.97	31.3	0.01	0.2	0.03	0.5	145.1	45.5	85.1	79.1	62.5
***	7.3	4.39	135	40.4	92	30.8	334	177	46.7	13.7	10.5	10	24.2	0.18	6.12	0.57	0.57	0.02	0.02	83.8	7.8	7.8	0.3	0.3	0.03	0.4	177	0.9	3.8	7.3	7.3	7.3	0.02	0.3	7.07	7.07	6.09	83.4	0.57	7.8	0	0	0.01	0.1	160.9	49.6	90.1	77.6	65.6
***	9.05	3.75	119	36	96	31.7	331	209	43.3	12.5	10.5	9.8	23	0.2	6.92	1.62	0.36	0.12	0.03	76.5	17.9	4	1.3	0.3	0.03	0.3	209	0.3	3.5	9.05	9.05	9.05	0.03	0.3	9.05	9.05	6.89	76.2	1.62	17.9	0	0	0.03	0.3	157.7	50.7	92.1	78.9	71.9
***	6.08	3.8	114	32.7	86.1	30	349	231	38.4	12.7	9.6	9.4	19.4	0.22	3.45	1.47	0.48	0.66	0.02	56.7	24.2	7.9	10.9	0.3	0.03	0.5	231	3.1	4.4	6.08	6.08	6.08	0.02	0.3	6.12	6.12	3.42	56.2	1.38	22.7	0.09	1.5	0.02	0.3	148.6	57.6	83.6	74	66.9
***	3.59	4.62	131	38.6	83.5	28.4	339	216	35.8	12.6	10.6	10.1	24.8	0.22	2.15	0.96	0.34	0.13	0.01	59.9	26.7	9.5	3.6	0.3	0.01	0.3	216	4.5	5.7	3.59	3.59	3.59	0.01	0.3	3.65	3.65	2.14	59.6	0.93	25.9	0.03	0.8	0.01	0.3	145.9	50.6	82.7	75.4	63
***	11.59	3.78	120	33.6	88.9	31.7	357	379	34.9	11.3	11.5	10.1	25.8	0.38	9.62	1.08	0.86	0.01	0.02	83	9.3	7.4	0.1	0.2	0.08	0.7	379	1.3	4.3	11.59	11.59	11.59	0.02	0.2	11.86	11.86	9.54	82.3	1.04	9	0.04	0.3	0.02	0.2	139.7	47.9	79.9	74.4	60.4
***	5.18	5.13	142	40.8	79.5	27.7	348	346	35	12.2	10.9	10.2	25.5	0.35	3.46	0.96	0.44	0.3	0.02	66.8	18.5	8.5	5.8	0.4	0.05	1	346	5.1	4.7	5.18	5.18	5.18	0.02	0.4	5.18	5.19	3.41	65.8	0.93	17.9	0.03	0.6	0.02	0.4	138.7	51.2	77.9	75	66.6
***	6.33	4.5	133	37.2	82.7	29.6	358	341	36.3	12.6	8.1	9.1	17.5	0.31	2.86	2.93	0.5	0.03	0.01	45.1	46.3	7.9	0.5	0.2	0.04	0.6	341	4.6	4.6	6.33	6.33	6.33	0.01	0.2	6.37	6.37	2.82	44.5	2.78	43.9	0.15	2.4	0.01	0.2	146.6	50.6	86.1	75.1	66.4
***	9.45	4.65	135	40.7	87.5	29	332	251	39.8	12.4	10.6	9.9	23.4	0.25	7.51	1.4	0.4	0.11	0.03	79.5	14.8	4.2	1.2	0.3	0.12	1.3	251	1.2	3.5	9.45	9.45	9.45	0.03	0.3	9.59	9.59	7.39	78.2	1.4	14.8	0	0	0.04	0.4	150.2	47.9	86.1	80.2	68.7
***	5.69	4.35	126	37.9	87.1	29	332	280	44.9	14	10	9.7	21.4	0.27	2.25	3.35	0.06	0.03	0	39.5	58.9	1.1	0.5	0	0.03	0.5	280	2.2	3.5	5.69	5.69	5.69	0	0	5.62	5.63	2.22	39	3.35	58.9	0	0	0.01	0.2	159.8	51.1	87.2	75.1	65.6
***	13.24	2.44	83	24.3	99.6	34	342	591	59.2	16.3	9.2	9.6	20.2	0.57	4.36	6.56	1.81	0.49	0.02	32.9	49.5	13.7	3.7	0.2	0.08	0.6	591	1.3	7.1	13.28	13.24	13.28	0.02	0.2	13.04	13.08	4.28	32.3	6.48	48.9	0.08	0.6	0.04	0.3	152.2	44.6	92.5	81.2	62.4
***	6.48	4.17	113	33.5	80.3	27.1	337	240	34.9	11.9	8.7	9.1	17.1	0.22	1.69	3.68	0.75	0.31	0.05	26	56.8	11.6	4.8	0.8	0	0	240	3.7	3.7	6.48	6.48	6.48	0.05	0.8	6.43	6.43	1.69	26	3.65	56.3	0.03	0.5	0.04	0.6	156.8	47.2	92.6	75.8	64.1
***	7.64	4.53	130	38.2	84.3	28.7	340	453	38.5	12.8	10.5	10	24.5	0.45	4.79	1.76	0.95	0.11	0.03	62.8	23	12.4	1.4	0.4	0.07	0.9	453	3.4	4.3	7.64	7.64	7.64	0.03	0.4	7.36	7.36	4.72	61.9	1.62	21.2	0.14	1.8	0.03	0.4	136.3	49.7	78.7	73.9	64
***	9.01	4.89	139	40.9	83.6	28.4	340	360	38.1	12.5	10.2	9.7	22.4	0.35	6.31	1.92	0.71	0.05	0.02	70	21.3	7.9	0.6	0.2	0.04	0.4	360	2.8	4	9.01	9.01	9.01	0.02	0.2	9.08	9.08	6.27	69.6	1.85	20.5	0.07	0.8	0.03	0.3	144.1	48.1	79.8	76.7	61.7
***	19.32	5.17	186	55.6	107.5	36	335	272	60.2	15	9.8	9.4	19.2	0.26	14.91	2.48	1.5	0.25	0.18	77.2	12.8	7.8	1.3	0.9	0.83	4.3	272	0.6	18	20	19.32	20	0.18	0.9	19.22	19.9	14.08	72.9	2.48	12.8	0	0	0.1	0.5	151.5	45.1	91.9	78.4	51.7
***	12.26	4.96	139	40.9	82.5	28	340	189	43.3	14.4	14.5	11.9	40.4	0.23	10.45	1	0.8	0	0.01	85.2	8.2	6.5	0	0.1	0.04	0.3	189	5	4.1	12.27	12.26	12.27	0.01	0.1	12.71	12.71	10.41	84.9	1	8.2	0	0	0.02	0.2	153.4	50.4	87.8	81.9	71.6
***	8.77	4.03	122	37.5	93.1	30.3	325	320	55.4	16.1	11.6	10	26.7	0.32	1.92	4.3	1.73	0.79	0.03	22	49	19.7	9	0.3	0.09	1	320	3.8	4.3	8.77	8.77	8.77	0.03	0.3	8.79	8.79	1.83	21	4.3	49	0	0	0.03	0.3	151.6	51.9	90.2	81	68.4
***	5.62	3.42	103	30.7	89.8	30.1	336	339	48.5	14.7	10.1	9.8	23	0.33	3.29	1.65	0.4	0.21	0.07	58.6	29.4	7.1	3.7	1.2	0.01	0.2	339	1.8	3.1	5.62	5.62	5.62	0.07	1.2	5.7	5.7	3.28	58.4	1.64	29.2	0.01	0.2	0.04	0.7	156.4	50.9	98.8	77.4	66.3
***	7.12	3.88	113	34.3	88.4	29.1	329	252	43	13.2	7.6	8.3	10.5	0.21	2.13	4.52	0.35	0.1	0.02	29.9	63.5	4.9	1.4	0.3	0.01	0.1	252	1.8	3.3	7.12	7.12	7.12	0.02	0.3	6.54	6.54	2.12	29.8	4.47	62.8	0.05	0.7	0.01	0.1	151	51.9	88.8	74.4	71
***	5.54	4.78	130	39.1	81.8	27.2	332	319	38.1	12.7	7.7	8.5	12.3	0.27	3.03	2.13	0.32	0.05	0.01	54.7	38.4	5.8	0.9	0.2	0.01	0.2	319	3.8	4.1	5.54	5.54	5.54	0.01	0.2	5.57	5.57	3.02	54.5	2.12	38.2	0.01	0.2	0.02	0.4	152.5	46.1	83.3	74.1	62.8
***	9.62	4.7	123	37.4	79.6	26.2	329	254	34.3	11.9	7.8	8	8.7	0.2	4.85	3.7	0.65	0.37	0.05	50.4	38.5	6.8	3.8	0.5	0.03	0.3	254	4.2	4.6	9.62	9.62	9.62	0.05	0.5	8.97	8.97	4.82	50.1	3.69	38.4	0.01	0.1	0.04	0.4	150.6	52.8	84.5	74.9	66
***	11.06	5.25	147	44.5	84.8	28	330	396	37.2	12.1	7.8	8.2	10.5	0.32	6.87	3.41	0.72	0.04	0.02	62.1	30.8	6.5	0.4	0.2	0.02	0.2	270	3.5	3.5	10.16	10.16	10.16	0.03	0.3	10.18	10.18	7.98	78.5	1.34	13.2	0	0	0.02	0.2	154.1	40.2	80.6	77.6	64.1
***	9.86	4.86	135	39.5	81.3	27.8	342	452	36.2	12.5	8	8.3	11.3	0.38	3.13	5.89	0.48	0.29	0.07	31.8	59.7	4.9	2.9	0.7	0.03	0.3	452	4	4.8	9.86	9.86	9.86	0.07	0.7	9.87	9.87	3.1	31.5	5.86	59.4	0.03	0.3	0.04	0.4	151.6	50.4	88.1	72	62
***	7.78	4.85	133	40.2	82.9	27.4	331	340	38.2	12.7	8	8.4	11.7	0.28	3.87	3.27	0.4	0.18	0.06	49.8	42	5.1	2.3	0.8	0.01	0.1	155	1.4	9.7	4.07	4.06	4.07	0.01	0.2	4.06	4.07	3.48	85.8	0.45	11.1	0	0	0.01	0.2	154.3	48.1	86.4	82.6	60.7
***	10.09	4.84	142	42.4	87.6	29.3	335	372	37.3	11.6	8	8.2	10.4	0.31	4.22	5.17	0.55	0.13	0.02	41.8	51.2	5.5	1.3	0.2	0.02	0.2	372	1	3.7	10.09	10.09	10.09	0.02	0.2	9.86	9.86	4.2	41.6	4.99	49.4	0.18	1.8	0.02	0.2	150.9	46	86.4	74.8	63.6
***	6.54	4.98	134	40.9	82.1	26.9	328	317	40.1	13.4	8.1	8.6	12.9	0.27	2.89	3.09	0.41	0.11	0.04	44.2	47.2	6.3	1.7	0.6	0.01	0.2	317	4.7	4.3	6.54	6.54	6.54	0.04	0.6	6.53	6.54	2.88	44	3.07	46.9	0.02	0.3	0.05	0.8	153.4	45.2	83.9	76	68.2
***	6.96	4.44	132	37.9	85.4	29.7	348	333	37.2	12	8.1	8.7	13.3	0.29	3.3	3.07	0.39	0.18	0.02	47.4	44.1	5.6	2.6	0.3	0.02	0.3	333	1.7	3.8	6.96	6.96	6.96	0.02	0.3	7.22	7.22	3.28	47.1	3.05	43.8	0.02	0.3	0.03	0.4	157.1	48.9	87.7	75.2	66.3
***	6.8	5.18	148	43.8	84.6	28.6	338	313	34	11.1	8.2	8.6	12.7	0.27	3.13	3.09	0.48	0.07	0.03	46.1	45.4	7.1	1	0.4	0.01	0.1	313	1.8	4.7	6.8	6.8	6.8	0.03	0.4	6.73	6.73	3.12	46	3.07	45.1	0.02	0.3	0.02	0.3	153	55.6	89.1	75.2	66
***	5.54	4.92	142	42.3	86	28.9	336	274	39	12.6	8.2	8.7	13.8	0.24	2.14	2.7	0.39	0.26	0.05	38.7	48.7	7	4.7	0.9	0.01	0.2	274	1.8	4	5.54	5.54	5.54	0.05	0.9	5.61	5.61	2.13	38.5	2.63	47.4	0.07	1.3	0.02	0.4	151.7	47.3	86.3	75.5	66.7
***	7.36	4.73	141	42.3	89.4	29.8	333	362	39.3	12	8.2	8.6	13.2	0.31	3.68	3	0.59	0.07	0.02	49.9	40.8	8	1	0.3	0.03	0.4	362	0.9	3.9	7.36	7.36	7.36	0.02	0.3	7.45	7.45	3.65	49.5	2.98	40.5	0.02	0.3	0.03	0.4	158.1	52.2	87.9	74.9	67.5
***	6	4.73	131	41.6	87.9	27.7	315	299	42	13.1	8.3	8.7	13.8	0.26	3.03	2.29	0.6	0.06	0.02	50.5	38.2	10	1	0.3	0.01	0.2	342	1	5.1	13.48	13.47	13.48	0.08	0.6	13.38	13.38	8.75	65	2.97	22	0	0	0.07	0.5	159.4	50	89.4	79.2	67.7
***	9.34	5.3	143	43.7	82.5	27	327	378	40.1	13.4	8.3	8.6	12.7	0.32	6.79	1.63	0.49	0.42	0.01	72.7	17.5	5.2	4.5	0.1	0.03	0.3	378	4.1	4.4	9.34	9.34	9.34	0.01	0.1	9.5	9.5	6.76	72.4	1.63	17.5	0	0	0.01	0.1	152.1	49.4	89.1	76.6	61.7
***	7.38	5.16	142	41.8	81	27.5	340	397	37.7	13	8.4	8.2	10.8	0.32	4.13	2.66	0.5	0.07	0.02	56	36	6.8	0.9	0.3	0.02	0.3	277	0.5	3.2	4.66	4.66	4.66	0.02	0.4	4.71	4.71	2.67	57.4	1.66	35.6	0.01	0.2	0.02	0.4	149.3	41.1	82.6	77.7	63.3
***	6.81	4.53	138	40.9	90.3	30.5	337	369	40.4	12.4	8.5	8.5	12.9	0.31	3.32	3	0.4	0.07	0.02	48.7	44.1	5.9	1	0.3	0.01	0.1	218	0.5	3.7	10.03	10.03	10.03	0.03	0.3	9.7	9.7	6.71	66.9	2.71	27	0	0	0.03	0.3	153.7	49	84.9	74.6	64.2
***	6.17	5.12	139	41.6	81.3	27.1	334	287	37.4	12.7	8.5	8.6	13.4	0.25	4.25	1.25	0.55	0.1	0.02	68.9	20.3	8.9	1.6	0.3	0.01	0.2	287	4.3	4.4	6.17	6.17	6.17	0.02	0.3	5.96	5.96	4.24	68.7	1.22	19.8	0.03	0.5	0.02	0.3	151.4	50.9	89	75.1	67.1
***	8.44	4.73	129	39.3	83.1	27.3	328	404	35.5	11.7	8.5	8.7	14	0.35	3.75	4.09	0.46	0.11	0.03	44.3	48.5	5.5	1.3	0.4	0.02	0.2	404	2.4	4	8.44	8.44	8.44	0.03	0.4	8.8	8.8	3.73	44.1	4.07	48.3	0.02	0.2	0.07	0.8	154.4	44.8	86.5	73.3	63.5
***	10.26	5.14	146	42.5	82.7	28.4	344	376	36.2	12	8.5	8.5	13	0.32	4.31	5.11	0.42	0.38	0.04	42	49.8	4.1	3.7	0.4	0.02	0.2	376	2.6	4.5	10.26	10.26	10.26	0.04	0.4	10.49	10.49	4.29	41.8	5.1	49.7	0.01	0.1	0.04	0.4	150.4	47.7	83.1	74.2	63.5
***	7.27	4.82	131	40.5	84	27.2	323	347	40.6	13.2	8.5	8.8	14	0.3	4.49	2.18	0.34	0.22	0.04	61.7	30	4.7	3	0.6	0.03	0.4	347	3.1	4	7.27	7.27	7.27	0.04	0.6	7.19	7.2	4.46	61.3	2.16	29.7	0.02	0.3	0.04	0.6	148.6	44.8	81.1	76.6	69.1
***	6.49	4.71	129	39	82.8	27.4	331	271	39.2	13	8.6	8.6	13.2	0.23	2.97	2.91	0.35	0.24	0.02	45.8	44.8	5.4	3.7	0.3	0.01	0.2	271	3.3	3.9	6.5	6.49	6.5	0.02	0.3	6.56	6.56	2.96	45.6	2.86	44	0.05	0.8	0.02	0.3	155.3	46.6	86.8	74.8	67.1
***	7.11	4.76	130	39.6	83.2	27.3	328	358	38.4	12.8	8.6	8.6	12.9	0.31	3.75	2.64	0.53	0.15	0.04	52.7	37.1	7.5	2.1	0.6	0.01	0.1	358	2.8	4.2	7.11	7.11	7.11	0.04	0.6	7.11	7.11	3.74	52.6	2.6	36.5	0.04	0.6	0.04	0.6	150.7	46.9	82.6	75.1	64.9
***	5.4	5.25	146	44.1	84	27.8	331	338	36.4	12	8.7	8.9	15	0.3	1.99	2.82	0.39	0.18	0.02	36.9	52.2	7.2	3.3	0.4	0.01	0.2	138	0.4	4.3	5.91	5.91	5.91	0.01	0.2	5.84	5.84	4.02	68	1.16	19.6	0.01	0.2	0.02	0.3	155.3	45.2	88.9	75.7	54.8
***	5.32	4.65	135	39.1	84.1	29	345	290	36.9	12.4	8.9	9	16.1	0.26	3.1	1.81	0.3	0.09	0.02	58.3	34	5.6	1.7	0.4	0.01	0.2	290	2.3	4.2	5.32	5.32	5.32	0.02	0.4	5.37	5.38	3.09	58.1	1.74	32.7	0.07	1.3	0.02	0.4	156.8	44.8	83.2	76.4	68
***	4.97	4.85	135	40	82.5	27.8	338	497	38.6	12.9	8.9	8.9	15.2	0.44	2.17	2.38	0.34	0.06	0.02	43.7	47.9	6.8	1.2	0.4	0.01	0.2	160	0.9	3.4	4.58	4.58	4.58	0.02	0.4	4.48	4.48	2.52	55.1	1.44	31.5	0.01	0.2	0.01	0.2	154.5	51.2	89.6	80.8	68.6
***	5.87	4.89	136	40.4	82.6	27.8	337	351	38.9	13.2	9	8.8	14.7	0.31	3.29	2.1	0.35	0.09	0.04	56	35.8	6	1.5	0.7	0.02	0.3	242	1.2	4	10.5	10.5	10.5	0.01	0.1	10.27	10.27	8.47	80.6	1.47	14	0	0	0.02	0.2	149.5	44.5	83.2	77.8	62.5
***	7.1	4.95	131	39.8	80.4	26.5	329	538	36.5	12.7	9	8.9	15.5	0.48	4.1	2.26	0.67	0.04	0.03	57.8	31.8	9.4	0.6	0.4	0.03	0.4	138	0.5	4.8	6.16	6.16	6.16	0.02	0.3	6.05	6.05	3.93	63.9	1.66	26.9	0.01	0.2	0.03	0.5	157.3	48	90.5	79.6	72.8
***	5.93	4.66	134	38.6	82.8	28.8	347	323	36.1	11.9	9	8.9	15.3	0.29	2.04	3.33	0.41	0.12	0.03	34.4	56.2	6.9	2	0.5	0.01	0.2	323	2.4	4	5.93	5.93	5.93	0.03	0.5	6.01	6.01	2.03	34.2	3.31	55.9	0.02	0.3	0.05	0.8	152.6	47.7	87.6	75.2	65.9
***	9.22	4.87	128	39.3	80.7	26.3	326	390	38.5	13.2	9	9.2	17.8	0.36	3.17	5.07	0.69	0.22	0.07	34.3	55	7.5	2.4	0.8	0.02	0.2	390	5.3	4.3	9.22	9.22	9.22	0.07	0.8	9.3	9.3	3.15	34.1	5.02	54.5	0.05	0.5	0.07	0.8	151.8	47.9	88.2	74.7	63.5
***	3.96	4.99	141	41.6	83.4	28.3	339	283	36.5	12	9.1	9.2	17.7	0.26	1.21	2.23	0.37	0.12	0.03	30.6	56.3	9.3	3	0.8	0.01	0.3	283	2.4	4.5	3.96	3.96	3.96	0.03	0.8	4.11	4.11	1.2	30.3	2.23	56.3	0	0	0.01	0.3	158.2	47.3	87.3	77.3	68.4
***	9.22	5.51	141	44.8	81.3	25.6	315	340	42.1	14.4	9.1	9.1	17.5	0.31	3.65	5.11	0.36	0.05	0.05	39.7	55.4	3.9	0.5	0.5	0.01	0.1	340	6.3	5.1	9.22	9.22	9.22	0.05	0.5	9.39	9.39	3.64	39.6	5.09	55.2	0.02	0.2	0.05	0.5	154.7	48.9	87.3	75.2	63.6
***	4.97	4.77	127	39.4	82.6	26.6	322	304	40	13.2	9.1	9.6	20.1	0.29	1.95	2.71	0.21	0.06	0.04	39.3	54.5	4.2	1.2	0.8	0	0	304	4	4.1	4.97	4.97	4.97	0.04	0.8	5.11	5.11	1.95	39.3	2.52	50.7	0.19	3.8	0.02	0.4	151.8	47.6	82	75.3	68.1
***	5.17	5.14	141	40.3	78.4	27.4	350	318	35	12.2	9.2	9.1	17.6	0.29	2.13	2.49	0.41	0.1	0.04	41.2	48.2	7.9	1.9	0.8	0	0	318	6.2	4.7	5.18	5.17	5.18	0.04	0.8	5.18	5.18	2.13	41.2	2.46	47.6	0.03	0.6	0.05	1	155	46.7	87.5	76.2	69
***	10.7	5.04	138	42	83.3	27.4	329	371	44.7	14.7	9.2	9.2	17.9	0.34	5.6	4.35	0.61	0.11	0.03	52.3	40.7	5.7	1	0.3	0.03	0.3	371	4.8	4.2	10.7	10.7	10.7	0.03	0.3	10.95	10.95	5.57	52	4.28	40	0.07	0.7	0.03	0.3	145.8	47.4	83.5	74.8	67.6
***	6.03	4.57	132	38.9	85.1	28.9	339	319	37.1	12.2	9.2	9.2	17.1	0.29	2.7	2.62	0.54	0.15	0.02	44.8	43.4	9	2.5	0.3	0.02	0.3	319	2	4.1	6.03	6.03	6.03	0.02	0.3	6.01	6.01	2.68	44.5	2.59	42.9	0.03	0.5	0.02	0.3	150.7	50.1	84.5	75.4	74.6
***	5.82	4.7	138	41.6	88.5	29.4	332	393	39.1	12.1	9.2	9.2	16.9	0.36	2.36	2.72	0.36	0.35	0.03	40.6	46.7	6.2	6	0.5	0.02	0.3	393	1.3	4	5.82	5.82	5.82	0.03	0.5	5.82	5.82	2.34	40.3	2.7	46.4	0.02	0.3	0.04	0.7	155.6	49.6	85.6	75.2	70.9
***	7.82	4.97	145	43.4	87.3	29.2	334	347	39.1	12.5	9.3	9	16.2	0.31	2.68	4.67	0.3	0.13	0.04	34.3	59.7	3.8	1.7	0.5	0.01	0.1	383	5.6	3.6	5.04	5.04	5.04	0.02	0.4	4.98	4.98	2.7	53.5	1.97	39.1	0.02	0.4	0.02	0.4	148.5	46.6	87.5	78.7	66.4
***	4.01	4.96	143	43.3	87.3	28.8	330	217	37.9	11.8	9.3	9	16.4	0.19	1.62	2.03	0.21	0.13	0.02	40.5	50.6	5.2	3.2	0.5	0.01	0.2	217	1.1	3.6	4.01	4.01	4.01	0.02	0.5	4.1	4.1	1.61	40.3	1.98	49.4	0.05	1.2	0.02	0.5	153.7	47.6	86.9	75	66.7
***	7.1	5.38	143	43.4	80.7	26.6	329	327	36.9	12.9	9.4	9	16.3	0.29	2.99	3.47	0.5	0.09	0.05	42.1	48.9	7	1.3	0.7	0.02	0.3	327	4.4	4.8	7.1	7.1	7.1	0.05	0.7	6.95	6.95	2.97	41.8	3.46	48.8	0.01	0.1	0.04	0.6	154.1	45.8	89.5	75	64.2
***	5.07	5.35	145	43.1	80.6	27.1	336	360	34.7	12.1	9.5	8.9	16.4	0.32	1.85	2.65	0.34	0.2	0.03	36.5	52.3	6.7	3.9	0.6	0	0	360	4.5	4.7	5.08	5.07	5.08	0.03	0.6	5.05	5.05	1.85	36.5	2.62	51.7	0.03	0.6	0.02	0.4	150.1	48.7	86	74	67.6
***	7.66	4.66	131	38.3	82.2	28.1	342	271	39.1	13.2	9.5	9.1	17.6	0.25	2.88	4.09	0.44	0.22	0.03	37.6	53.4	5.7	2.9	0.4	0.02	0.3	271	3.9	4.1	7.66	7.66	7.66	0.03	0.4	7.9	7.9	2.86	37.3	4.07	53.1	0.02	0.3	0.01	0.1	149.3	46.2	86.7	78.2	70.3
***	8.43	4.93	139	43.2	87.6	28.2	322	354	40.4	12.9	9.5	9.1	17.1	0.32	4.35	3.3	0.46	0.22	0.1	51.6	39.1	5.5	2.6	1.2	0.05	0.6	354	1.7	4.3	8.43	8.43	8.43	0.1	1.2	8.48	8.48	4.3	51	3.29	39	0.01	0.1	0.07	0.8	151.9	50.2	84.7	75	69.1
***	6.99	5.37	148	44.8	83.4	27.6	330	378	39.3	13.1	9.5	9.1	18	0.34	2.69	3.73	0.42	0.12	0.03	38.5	53.4	6	1.7	0.4	0.02	0.3	378	3.6	4.5	6.99	6.99	6.99	0.03	0.4	6.88	6.88	2.67	38.2	3.41	48.8	0.32	4.6	0.04	0.6	151	47.2	83.8	74.3	62.2
***	5.79	5.39	156	45.1	83.7	28.9	346	238	36.2	11.9	9.5	9	16.9	0.21	2.21	3.25	0.26	0.04	0.03	38.2	56.1	4.5	0.7	0.5	0	0	144	1.4	3.3	4.12	4.12	4.12	0.03	0.7	4.01	4.01	2.39	58.1	1.15	27.9	0	0	0.01	0.2	157.9	44.9	89	77.5	65
***	7	5.01	134	40.6	81	26.7	330	250	39.4	13.7	9.6	9	17.1	0.23	2.81	3.63	0.37	0.15	0.04	40.1	51.9	5.3	2.1	0.6	0.01	0.1	250	4.8	4.4	7	7	7	0.04	0.6	7.03	7.03	2.8	40	3.59	51.3	0.04	0.6	0.03	0.4	150.4	46.6	84.7	76.8	67.9
***	7.18	5.39	150	44	81.6	27.8	341	294	41.3	14.1	9.6	9.3	18.9	0.27	3.42	3.14	0.34	0.24	0.04	47.7	43.7	4.7	3.3	0.6	0.02	0.3	189	2.8	3.5	7.34	7.34	7.34	0.02	0.3	7.23	7.23	5.9	80.4	0.99	13.5	0	0	0.01	0.1	151.6	43.9	82.2	77.5	66.7
***	12.8	4.66	129	39.7	85.2	27.7	325	319	37.8	12.6	9.7	9.2	18.3	0.29	9.11	2.87	0.68	0.12	0.02	71.2	22.4	5.3	0.9	0.2	0.04	0.3	319	2.3	4.2	12.8	12.8	12.8	0.02	0.2	12.63	12.63	9.07	70.9	2.87	22.4	0	0	0.04	0.3	151.8	53.7	88.2	75.7	69.1
***	5.24	4.28	121	36.5	85.3	28.3	332	240	38.4	12.4	9.7	9.6	20.4	0.23	2.36	2.22	0.53	0.1	0.03	45	42.4	10.1	1.9	0.6	0.01	0.2	240	1.9	3.6	5.24	5.24	5.24	0.03	0.6	5.44	5.44	2.35	44.8	2.16	41.3	0.06	1.1	0.02	0.4	153.9	55.3	91.7	74.9	71.8
***	7.74	5.14	151	43.7	85	29.4	346	306	37	12.2	9.7	9.4	19.7	0.29	4.19	3	0.38	0.13	0.04	54.1	38.8	4.9	1.7	0.5	0.02	0.3	306	2.4	4.6	7.74	7.74	7.74	0.04	0.5	7.76	7.76	4.17	53.8	2.99	38.7	0.01	0.1	0.03	0.4	144	52.7	84.7	76.4	68.3
***	12.08	4.55	125	37.2	81.8	27.5	336	295	39.3	13.2	9.8	9.3	18.5	0.27	9.94	1.53	0.53	0.06	0.02	82.2	12.7	4.4	0.5	0.2	0.07	0.6	295	4.8	4.3	12.08	12.08	12.08	0.02	0.2	11.94	11.94	9.87	81.6	1.49	12.4	0.04	0.3	0.02	0.2	153.7	51.8	83.6	77.3	69.1
***	6.67	4.79	142	42.9	89.6	29.6	331	271	39.6	12.1	9.8	9.2	18.4	0.25	2.78	3.45	0.32	0.09	0.03	41.8	51.7	4.8	1.3	0.4	0.01	0.1	271	1	3.9	6.67	6.67	6.67	0.03	0.4	6.7	6.7	2.77	41.7	3.41	51.1	0.04	0.6	0.02	0.3	151.7	52.3	81.6	74.8	70.7
***	5.13	4.36	127	37.6	86.2	29.1	338	269	40.2	12.9	9.8	9.8	22.1	0.26	2.47	2.02	0.33	0.27	0.04	48.1	39.4	6.4	5.3	0.8	0.01	0.2	269	2	3.6	5.13	5.13	5.13	0.04	0.8	5.18	5.18	2.46	47.9	1.99	38.8	0.03	0.6	0.04	0.8	154.3	51.3	88.8	77	67.6
***	6.25	4.75	143	42.1	88.6	30.1	340	273	36.2	11.2	9.8	9.7	21.3	0.26	3.25	2.54	0.4	0.04	0.02	52.1	40.6	6.4	0.6	0.3	0.02	0.3	273	0.8	3.5	6.25	6.25	6.25	0.02	0.3	6.28	6.28	3.23	51.8	2.52	40.3	0.02	0.3	0.01	0.2	155.3	45.3	85.1	74.4	67.8
***	10.19	4.63	127	38.7	83.6	27.4	328	235	39.4	13	9.9	9.7	21.6	0.23	5.13	3.96	0.7	0.36	0.04	50.3	38.9	6.9	3.5	0.4	0.02	0.2	235	3.4	4.3	10.19	10.19	10.19	0.04	0.4	10.27	10.27	5.11	50.1	3.91	38.4	0.05	0.5	0.04	0.4	153.4	50.6	82.9	76.1	73
***	9.83	5.38	147	44.3	82.3	27.3	332	253	37.2	12.5	9.9	9.5	21.8	0.24	5.83	3.6	0.31	0.04	0.05	59.3	36.6	3.2	0.4	0.5	0.03	0.3	253	3.1	5	9.83	9.83	9.83	0.05	0.5	9.5	9.5	5.8	59	3.58	36.4	0.02	0.2	0.03	0.3	149.9	54.9	86.3	73.1	69.6
***	4.37	5.08	138	41.9	82.5	27.2	329	300	38.6	13.1	9.9	9.3	19.2	0.28	1.67	2.16	0.43	0.09	0.02	38.2	49.4	9.8	2.1	0.5	0.01	0.2	300	4.5	4.8	4.37	4.37	4.37	0.02	0.5	4.4	4.4	1.66	38	2.14	48.9	0.02	0.5	0.01	0.2	148.8	51.8	85.1	75.3	72.2
***	6.38	4.91	144	41.3	84.1	29.3	349	324	37.1	12.3	9.9	9.3	18.6	0.3	3.84	1.78	0.71	0.03	0.02	60.2	27.9	11.1	0.5	0.3	0.02	0.3	156	1.3	3.9	13.18	13.18	13.18	0.03	0.2	13.05	13.05	10.59	80.3	1.72	13.1	0	0	0.02	0.2	155.1	46.4	83.6	77.2	66.8
***	6.8	5.52	150	45.3	82.1	27.2	331	393	35.8	12.1	9.9	9.3	18.7	0.36	3.01	2.86	0.42	0.48	0.03	44.2	42.1	6.2	7.1	0.4	0.02	0.3	393	3.2	5.4	6.8	6.8	6.8	0.03	0.4	6.58	6.58	2.99	43.9	2.82	41.5	0.04	0.6	0.04	0.6	153.1	50.8	89.8	77.2	68.7
***	6.61	5.34	146	42.4	79.4	27.3	344	391	36	12.7	9.9	9.3	19.2	0.36	4.1	1.84	0.47	0.19	0.01	62	27.8	7.1	2.9	0.2	0.02	0.3	234	0.7	3.8	6.08	6.08	6.08	0.01	0.2	5.86	5.86	3.87	63.6	1.65	27.2	0.05	0.8	0.01	0.2	152.6	46	87.5	78.1	62.6
***	5.69	4.75	136	39.7	83.6	28.6	343	273	38.3	12.5	10	9.5	19.3	0.26	2.32	2.96	0.36	0.04	0.01	40.8	52	6.3	0.7	0.2	0.02	0.4	273	2.8	4	5.7	5.69	5.7	0.01	0.2	5.83	5.83	2.3	40.4	2.91	51.1	0.05	0.9	0.01	0.2	155.1	47.2	86.5	75.2	64.5
***	5.07	5.04	129	39.3	78	25.6	328	332	36.6	12.9	10	9.3	19.1	0.31	2.22	2.33	0.34	0.15	0.03	43.7	46	6.7	3	0.6	0.01	0.2	332	7.1	4.5	5.07	5.07	5.07	0.03	0.6	5.11	5.11	2.21	43.5	2.32	45.8	0.01	0.2	0.02	0.4	145.2	48.3	82	74.6	67.2
***	6.89	4.69	128	39.3	83.8	27.3	326	394	39.4	13.1	10.1	9.3	19.9	0.37	2.06	4.24	0.37	0.16	0.06	29.9	61.5	5.4	2.3	0.9	0.02	0.3	394	3.3	4.4	6.89	6.89	6.89	0.06	0.9	6.64	6.64	2.04	29.6	4.22	61.2	0.02	0.3	0.06	0.9	145.2	49.8	81.2	77.2	71
***	7.63	4.67	131	38.6	82.7	28.1	339	333	36.2	12.1	10.1	9.5	19.7	0.32	3.12	3.55	0.42	0.51	0.03	40.9	46.5	5.5	6.7	0.4	0.02	0.3	333	2.9	4.4	7.63	7.63	7.63	0.03	0.4	7.54	7.54	3.1	40.6	3.45	45.2	0.1	1.3	0.03	0.4	152.3	50.5	83.1	77.3	69.3
***	4.77	4.74	133	40	84.4	28.1	333	290	39.5	12.9	10.1	9.9	21.7	0.29	1.61	2.46	0.4	0.26	0.04	33.7	51.6	8.4	5.5	0.8	0.01	0.2	233	9.2	5.2	12.49	12.49	12.49	0.03	0.2	12.24	12.25	10.01	80.3	1.69	13.5	0	0	0.04	0.3	157	43.2	81.7	78.5	64.2
***	6.79	4.85	143	42.1	86.8	29.5	340	252	37.2	11.7	10.1	9.9	23.2	0.25	3.04	2.98	0.49	0.24	0.04	44.8	43.9	7.2	3.5	0.6	0.01	0.1	252	1.4	3.8	6.79	6.79	6.79	0.04	0.6	6.87	6.87	3.03	44.7	2.95	43.5	0.03	0.4	0.04	0.6	150.5	47.8	88.7	76.8	64.3
***	9.14	4.92	139	42.3	86	28.3	329	429	37.1	11.9	10.2	9.5	20.4	0.41	5.17	2.9	0.88	0.16	0.03	56.6	31.7	9.6	1.8	0.3	0.03	0.3	212	4.5	3.7	10.1	10.1	10.1	0.02	0.2	10.05	10.05	7.73	76.6	1.63	16.1	0	0	0.02	0.2	149.2	49.1	86.9	78.9	68.6
***	5.82	4.31	125	36.8	85.4	29	340	231	40	12.9	10.2	9.6	21.4	0.22	2.58	2.52	0.5	0.19	0.03	44.3	43.3	8.6	3.3	0.5	0.01	0.2	231	2.6	3.6	5.82	5.82	5.82	0.03	0.5	5.9	5.9	2.57	44.1	2.49	42.8	0.03	0.5	0.03	0.5	151.2	49.1	88.7	75.3	66.5
***	6.83	4.5	119	36.8	81.8	26.4	323	322	38.1	13	10.2	9.9	23.8	0.32	4.01	2.02	0.55	0.21	0.04	58.6	29.6	8.1	3.1	0.6	0.02	0.3	121	0.5	5.4	7.13	7.13	7.13	0.02	0.3	6.8	6.8	5.31	74.5	1.05	14.7	0	0	0.02	0.3	155.9	48	89.6	76.6	67.5
***	6.62	4.34	126	39	89.9	29	323	247	41.7	12.7	10.2	9.6	21.6	0.24	2.58	3.49	0.39	0.11	0.05	38.9	52.7	5.9	1.7	0.8	0.01	0.2	247	1.2	3.7	6.62	6.62	6.62	0.05	0.8	6.42	6.42	2.57	38.7	3.48	52.5	0.01	0.2	0.06	0.9	149.9	51	83.9	76.3	71.2
***	10.11	5.38	136	42.9	79.7	25.3	317	297	42.5	14.7	10.3	9.5	20.9	0.28	6.5	2.86	0.54	0.17	0.04	64.3	28.3	5.3	1.7	0.4	0.03	0.3	297	8.5	4.6	10.11	10.11	10.11	0.04	0.4	10.36	10.36	6.47	64	2.85	28.2	0.01	0.1	0.03	0.3	152	47.4	85.2	76.4	65.3
***	6.87	4.92	134	41.2	83.7	27.2	325	211	37.4	12.4	10.3	9.9	23.7	0.21	2.86	3.6	0.33	0.06	0.02	41.6	52.4	4.8	0.9	0.3	0.01	0.1	211	2.7	4.6	6.87	6.87	6.87	0.02	0.3	7.04	7.04	2.85	41.5	3.58	52.1	0.02	0.3	0.02	0.3	147.3	51	82.6	73.9	69.2
***	8.12	5.38	139	42.7	79.4	25.8	326	252	39.4	13.6	10.3	10	23.4	0.25	3.98	2.9	0.59	0.63	0.02	49	35.7	7.3	7.8	0.2	0.01	0.1	252	6.6	4.6	8.12	8.12	8.12	0.02	0.2	8.11	8.11	3.97	48.9	2.88	35.5	0.02	0.2	0.02	0.2	150.7	48.6	85.5	77.3	69.8
***	10.27	4.75	136	41.5	87.4	28.6	328	407	38.7	12	10.3	9.4	19.5	0.38	9.07	0.86	0.31	0	0.03	88.3	8.4	3	0	0.3	0.04	0.4	279	1.5	4.2	12.42	12.42	12.42	0.03	0.2	12.4	12.4	8.62	69.5	3.17	25.5	0	0	0.02	0.2	150.8	47.4	82.4	78.5	65.2
***	7.15	5.09	134	40.7	80	26.3	329	323	42	14.5	10.4	9.4	20.6	0.3	4	2.6	0.43	0.05	0.07	55.9	36.4	6	0.7	1	0.01	0.1	351	1.3	3.5	5.33	5.33	5.33	0.01	0.2	5.26	5.26	2.2	41.2	2.67	50.1	0.02	0.4	0.03	0.6	146.7	43.8	86.2	77.6	59.2
***	4.5	4.62	126	37.2	80.5	27.3	339	271	35.5	12.4	10.4	10	22.9	0.27	1.63	2.17	0.25	0.42	0.03	36.2	48.2	5.6	9.3	0.7	0.01	0.2	271	4.6	4.6	4.5	4.5	4.5	0.03	0.7	4.47	4.47	1.62	36	2.14	47.5	0.03	0.7	0.04	0.9	147.1	51.9	84.7	76.7	72.5
***	7.58	5.43	148	43	79.2	27.3	344	324	34.3	12	10.4	9.9	24.3	0.32	4.58	2.37	0.54	0.08	0.01	60.4	31.3	7.1	1.1	0.1	0.03	0.4	324	4.7	4.9	7.58	7.58	7.58	0.01	0.1	7.75	7.75	4.55	60	2.33	30.8	0.04	0.5	0.01	0.1	153.9	49.7	90.2	75.5	65
***	4.5	5.48	148	44	80.3	27	336	299	38.7	13.2	10.4	9.8	22.5	0.29	2.11	1.9	0.38	0.08	0.03	46.9	42.2	8.4	1.8	0.7	0.01	0.2	247	0.8	4	8.1	8.1	8.1	0.02	0.2	8.02	8.02	6.04	74.6	1.65	20.4	0	0	0.03	0.4	154.1	48.8	82.9	77.6	70.2
***	5.73	4.78	136	40.4	84.5	28.5	337	349	36.2	11.9	10.4	9.9	23.2	0.34	2.07	3.29	0.23	0.1	0.04	36.2	57.4	4	1.7	0.7	0.01	0.2	430	40.1	2.7	6.56	6.56	6.56	0.02	0.3	6.59	6.59	4.33	65.9	1.89	28.8	0.01	0.2	0.04	0.6	154.5	44.8	86.4	77.8	68.1
***	5.45	4.82	145	42.2	87.6	30.1	344	299	38.9	12.2	10.5	9.9	23.3	0.3	2.9	2.12	0.29	0.11	0.03	53.2	38.9	5.3	2	0.6	0.01	0.2	299	1.2	4.1	5.45	5.45	5.45	0.03	0.6	5.48	5.48	2.89	53	2.09	38.3	0.03	0.6	0.04	0.7	150.7	52.6	82.8	77.4	73.6
***	13.29	4.99	140	44	88.2	28.1	318	324	40.5	12.7	10.5	9.9	23.8	0.32	7.94	4.46	0.58	0.26	0.05	59.6	33.6	4.4	2	0.4	0.07	0.5	324	1.6	4.2	13.29	13.29	13.29	0.05	0.4	13.32	13.32	7.87	59.1	4.44	33.4	0.02	0.2	0.05	0.4	148	52.6	83.2	76.6	71.8
***	7.13	4.87	138	43.1	88.5	28.3	320	220	43.8	13.6	10.5	9.6	22	0.21	3.21	3.37	0.4	0.1	0.05	45	47.3	5.6	1.4	0.7	0	0	220	1.8	3.8	7.13	7.13	7.13	0.05	0.7	7.11	7.11	3.21	45	3.36	47.2	0.01	0.1	0.08	1.1	150.1	46.3	86.4	74.8	64.9
***	6.68	4.89	136	41.5	84.9	27.8	328	340	39.1	12.7	10.6	9.9	23.1	0.34	1.49	4.8	0.26	0.12	0.01	22.3	71.9	3.9	1.8	0.1	0	0	340	2.3	3.9	6.69	6.68	6.69	0.01	0.1	6.7	6.7	1.49	22.3	4.77	71.5	0.03	0.4	0.02	0.3	151.5	39.7	80.6	74.4	65.8
***	8.01	5.25	155	45.2	86.1	29.5	343	299	39.1	12.5	10.7	9.5	20.8	0.28	3.39	3.92	0.5	0.17	0.03	42.4	48.9	6.2	2.1	0.4	0.01	0.1	299	2.2	4.2	8.01	8.01	8.01	0.03	0.4	7.99	7.99	3.38	42.3	3.87	48.3	0.05	0.6	0.02	0.2	152.6	50	88.4	74.4	67
***	5.29	4.98	159	45	90.4	31.9	353	220	41.1	12.6	10.7	10	24.1	0.22	2.38	2.44	0.33	0.09	0.05	45.1	46.1	6.2	1.7	0.9	0.01	0.2	220	1	3.9	5.29	5.29	5.29	0.05	0.9	5.32	5.32	2.37	44.9	2.41	45.5	0.03	0.6	0.05	0.9	149.8	44.9	83.6	76.4	67.2
***	7.7	5.03	141	42.9	85.3	28	329	397	37.8	12.2	10.9	10.2	25.9	0.41	3.45	3.41	0.65	0.16	0.03	44.8	44.3	8.4	2.1	0.4	0.01	0.1	221	0.5	4.1	5.19	5.19	5.19	0.02	0.4	5.35	5.35	2.6	50.1	2.23	43	0.01	0.2	0.01	0.2	147.5	42.8	81.3	76.9	62.3
***	6.86	5.36	135	43.4	81	25.2	311	451	41.9	14.5	10.9	9.8	23.1	0.44	2.68	3.73	0.35	0.06	0.04	39	54.4	5.1	0.9	0.6	0.01	0.1	451	7	4.9	6.86	6.86	6.86	0.04	0.6	6.81	6.81	2.67	38.9	3.7	54	0.03	0.4	0.04	0.6	148.6	51.9	86.4	74.4	67.3
***	5.75	4.62	134	40.4	87.4	29	332	343	41.8	13.2	11	10.3	26.6	0.35	1.95	3.31	0.32	0.1	0.07	33.9	57.6	5.6	1.7	1.2	0.01	0.2	199	3.6	4.1	8.09	8.09	8.09	0.02	0.2	8.45	8.45	5.62	69.6	1.95	24.1	0	0	0.03	0.4	155.8	38.7	76.7	78	66.2
***	5.08	4.55	134	39.7	87.3	29.5	338	255	41.7	13.2	11	10.1	25.4	0.26	2.1	2.6	0.3	0.07	0.01	41.3	51.2	5.9	1.4	0.2	0.01	0.2	211	2.1	4.3	3.86	3.85	3.86	0.04	1	4.02	4.02	1.43	37.1	1.97	51.2	0	0	0.03	0.8	145.7	43.6	79.7	72.2	62.3
***	9.61	5.11	142	42.1	82.4	27.8	337	360	39.5	13.4	11.1	10.2	26.6	0.37	5.73	3.05	0.64	0.17	0.02	59.6	31.7	6.7	1.8	0.2	0.03	0.3	360	4.2	4.7	9.61	9.61	9.61	0.02	0.2	9.3	9.3	5.7	59.3	3.01	31.3	0.04	0.4	0.03	0.3	151.3	55.1	88	74.8	70.1
***	7.7	5.63	160	47.2	83.8	28.4	339	231	36.4	12	11.1	9.9	24	0.23	3.52	3.13	0.66	0.36	0.03	45.7	40.6	8.6	4.7	0.4	0.01	0.1	231	2.3	5.1	7.7	7.7	7.7	0.03	0.4	7.46	7.46	3.51	45.6	3.08	40	0.05	0.6	0.02	0.3	150.9	50.2	82.8	74.9	66.3
***	7.32	5.11	143	41.1	80.4	28	348	277	35.8	12.5	11.1	10	24.6	0.28	2.94	3.84	0.38	0.11	0.05	40.1	52.5	5.2	1.5	0.7	0.01	0.1	277	4.3	4.6	7.32	7.32	7.32	0.05	0.7	7.19	7.19	2.93	40	3.81	52.1	0.03	0.4	0.05	0.7	150	47.4	87.7	75.1	66.5
***	5.71	4.62	132	39.8	86.1	28.6	332	301	35.6	11.5	11.1	10.1	25	0.3	2.58	2.73	0.25	0.11	0.04	45.2	47.8	4.4	1.9	0.7	0.02	0.4	301	1.2	3.7	5.71	5.71	5.71	0.04	0.7	5.69	5.7	2.56	44.8	2.72	47.6	0.01	0.2	0.04	0.7	148.9	49.1	84.9	75.7	62.5
***	7.73	5.25	153	45.4	86.5	29.1	337	436	37.6	11.9	11.1	10	24.4	0.44	3.6	3.38	0.51	0.21	0.03	46.6	43.7	6.6	2.7	0.4	0.02	0.3	334	1	4.2	12.12	12.12	12.12	0.02	0.2	11.89	11.89	9.95	82.2	1.23	10.1	0	0	0.02	0.2	161.3	47.7	87.4	78.6	63.8
***	4.95	4.89	140	41.6	85.1	28.6	337	274	38.8	12.8	11.1	9.9	24.8	0.27	2.27	2.18	0.39	0.06	0.05	45.9	44	7.9	1.2	1	0.01	0.2	274	2.6	4.5	4.95	4.95	4.95	0.05	1	5.04	5.04	2.26	45.7	2.17	43.8	0.01	0.2	0.03	0.6	149.7	53.8	89.6	77.4	69.9
***	5.74	5.24	142	44.3	84.5	27.1	321	314	42.1	13.6	11.3	10.4	26.1	0.33	2.02	3.03	0.42	0.24	0.03	35.2	52.8	7.3	4.2	0.5	0.01	0.2	314	3.3	4.4	5.74	5.74	5.74	0.03	0.5	5.71	5.71	2.01	35	3.03	52.8	0	0	0.03	0.5	154.4	47.4	87.7	76.9	62.5
***	9.7	5.13	144	43.2	84.2	28.1	333	249	38.7	12.7	11.3	10.2	26.1	0.25	5.41	3.68	0.54	0.04	0.03	55.8	37.9	5.6	0.4	0.3	0.02	0.2	249	2.6	4.2	9.7	9.7	9.7	0.03	0.3	9.48	9.48	5.39	55.6	3.65	37.6	0.03	0.3	0.04	0.4	155.5	46.2	88.2	73.7	61.9
***	7.41	4.32	122	36.4	84.3	28.2	335	239	36.2	11.9	11.3	10.5	28	0.25	5.14	1.82	0.35	0.07	0.03	69.4	24.6	4.7	0.9	0.4	0.03	0.4	283	1	3.7	10.49	10.49	10.49	0.02	0.2	10.36	10.36	7.62	72.6	1.73	16.5	0	0	0.03	0.3	155.5	43	84.5	77	64.2
***	4.39	4.36	129	38.1	87.4	29.6	339	182	40.3	12.6	11.4	10.2	26.8	0.19	1.34	2.7	0.27	0.05	0.03	30.5	61.5	6.2	1.1	0.7	0	0	233	4.3	4.2	7.6	7.6	7.6	0.02	0.3	7.49	7.49	4.92	64.7	1.84	24.2	0	0	0.03	0.4	149.2	44	80.7	79.7	62.6
***	4.77	4.63	126	38.2	82.5	27.2	330	284	38.7	13	11.4	10.5	28.7	0.3	1.98	2.38	0.25	0.11	0.05	41.6	49.9	5.2	2.3	1	0.01	0.2	284	3.4	4	4.77	4.77	4.77	0.05	1	4.86	4.86	1.97	41.4	2.33	48.9	0.05	1	0.02	0.4	154.9	48.2	87	73.5	64.7
***	5.51	4.91	140	40.7	82.9	28.5	344	349	36.4	12	11.4	10.5	28.6	0.37	3.13	1.87	0.41	0.08	0.02	56.8	33.9	7.4	1.5	0.4	0.01	0.2	349	2.7	4.7	5.51	5.51	5.51	0.02	0.4	5.34	5.34	3.12	56.6	1.85	33.5	0.02	0.4	0.02	0.4	147.2	52.7	82.9	77.3	70.6
***	5.16	4.79	127	37.7	78.7	26.5	337	275	35.1	12.3	11.4	10.6	28.5	0.29	2.61	2.02	0.31	0.18	0.04	50.6	39.1	6	3.5	0.8	0.01	0.2	275	5.6	4.5	5.16	5.16	5.16	0.04	0.8	5.29	5.29	2.6	50.4	1.93	37.4	0.09	1.7	0.03	0.6	146.8	44.6	82.8	77.4	66.5
***	5.41	5.06	145	43.1	85.2	28.7	336	144	35.8	11.6	11.5	10.4	28.2	0.15	2.52	2.52	0.2	0.13	0.04	46.6	46.6	3.7	2.4	0.7	0.01	0.2	144	1.4	4	5.41	5.41	5.41	0.04	0.7	5.29	5.29	2.51	46.4	2.51	46.4	0.01	0.2	0.03	0.6	148.2	46.7	83.9	73.8	63.9
***	4.97	5.41	153	46.3	85.6	28.3	330	254	39.4	12.8	11.5	10.1	25.9	0.26	2.14	2.38	0.35	0.07	0.03	43.1	47.9	7	1.4	0.6	0.02	0.4	254	2.5	4.8	4.97	4.97	4.97	0.03	0.6	5.05	5.05	2.12	42.7	2.34	47.1	0.04	0.8	0.03	0.6	150.2	50	79.5	76.6	71.5
***	7.13	4.99	133	40.1	80.4	26.7	332	293	37.9	13.2	11.6	10.5	27.8	0.31	2.19	4.52	0.32	0.07	0.03	30.7	63.4	4.5	1	0.4	0.02	0.3	293	5.5	4.4	7.13	7.13	7.13	0.03	0.4	7.18	7.19	2.17	30.4	4.5	63.1	0.02	0.3	0.07	1	148.9	48.6	90.5	74.2	65
***	5.11	5	136	41.5	83	27.2	328	243	41.4	13.7	11.6	10.7	29.2	0.26	2.18	2.45	0.27	0.19	0.02	42.7	47.9	5.3	3.7	0.4	0.01	0.2	243	4.3	4	5.11	5.11	5.11	0.02	0.4	5.09	5.09	2.17	42.5	2.44	47.7	0.01	0.2	0.03	0.6	151.6	47.2	87.4	77.3	66
***	6.92	4.37	128	37.7	86.3	29.3	340	324	40.2	12.9	11.7	10.6	29.1	0.34	2.69	3.8	0.29	0.12	0.02	38.9	54.9	4.2	1.7	0.3	0.01	0.1	324	1.8	3.8	6.92	6.92	6.92	0.02	0.3	6.79	6.79	2.68	38.8	3.74	54	0.06	0.9	0.05	0.7	154.3	51.5	84.6	75.2	70.4
***	4.79	4.76	135	39.8	83.6	28.4	339	274	37.4	12.4	11.7	10.6	29.4	0.29	2.6	1.81	0.29	0.07	0.02	54.2	37.8	6.1	1.5	0.4	0.01	0.2	274	2.3	4.6	4.79	4.79	4.79	0.02	0.4	4.62	4.62	2.59	54	1.79	37.4	0.02	0.4	0.02	0.4	150.2	55.7	90.1	74.5	70.5
***	5.79	4.83	137	41.2	85.3	28.4	333	285	39.6	12.8	11.7	10.4	28.9	0.3	2.52	2.65	0.47	0.09	0.06	43.5	45.8	8.1	1.6	1	0.02	0.3	285	2.5	3.9	5.79	5.79	5.79	0.06	1	5.8	5.8	2.5	43.2	2.63	45.5	0.02	0.3	0.05	0.9	154	45.2	84.2	75.1	67.6
***	6	5.23	148	46	88	28.3	322	409	43.6	13.6	11.8	10.2	26.6	0.42	1.8	3.64	0.37	0.11	0.08	30	60.7	6.2	1.8	1.3	0.01	0.2	287	3.4	4	8.3	8.3	8.3	0.02	0.2	8.29	8.29	5.32	64.2	2.15	25.9	0.01	0.1	0.01	0.1	155	44.5	89.4	77.5	61.8
***	5.65	5.59	152	46	82.3	27.2	330	309	36.1	12.1	11.8	10.5	28.9	0.32	2.11	3.1	0.33	0.1	0.01	37.3	54.9	5.8	1.8	0.2	0.01	0.2	309	3.7	5.2	5.65	5.65	5.65	0.01	0.2	5.71	5.71	2.1	37.1	3.07	54.4	0.03	0.5	0.03	0.5	148.8	53.8	82.6	74.5	68.8
***	7.15	5.25	148	45.5	86.7	28.2	325	204	40.2	12.9	11.8	10.7	30.2	0.22	2.43	4.15	0.42	0.12	0.03	34	58	5.9	1.7	0.4	0.02	0.3	204	2.2	4.5	7.15	7.15	7.15	0.03	0.4	7.01	7.01	2.41	33.7	4.14	57.9	0.01	0.1	0.03	0.4	151.2	49.7	86.3	73.6	66
***	4.85	4.42	124	37.6	85.1	28.1	330	317	43.4	14	11.9	10.6	29.2	0.34	2.25	2.19	0.36	0.04	0.01	46.4	45.2	7.4	0.8	0.2	0	0	147	2.5	4.2	5.97	5.97	5.97	0.02	0.3	6.07	6.07	3.45	57.9	1.91	32	0	0	0.02	0.3	149.3	44.2	84.1	77.8	62.1
***	6.76	4.78	136	41.2	86.2	28.5	330	252	38.6	12.4	11.9	10.3	27.4	0.26	2.89	3.36	0.32	0.16	0.03	42.8	49.7	4.7	2.4	0.4	0.02	0.3	252	1.7	4.4	6.76	6.76	6.76	0.03	0.4	6.74	6.74	2.87	42.5	3.36	49.7	0	0	0.04	0.6	153.8	48.3	82.7	76.7	71.1
***	8.14	5	142	42.5	85	28.4	334	256	38.5	12.6	11.9	10	25.3	0.26	4.84	2.37	0.58	0.32	0.03	59.5	29.1	7.1	3.9	0.4	0.01	0.1	256	2.3	4.2	8.14	8.14	8.14	0.03	0.4	8.46	8.46	4.83	59.4	2.33	28.6	0.04	0.5	0.05	0.6	153.2	49.8	86.7	78.2	67.3
***	5.22	4.8	135	41.1	85.6	28.1	328	208	40.7	13.1	12	10.7	30.1	0.22	1.68	3.11	0.33	0.07	0.03	32.2	59.6	6.3	1.3	0.6	0.01	0.2	208	2.8	4.2	5.22	5.22	5.22	0.03	0.6	5.11	5.11	1.67	32	3.04	58.3	0.07	1.3	0.04	0.8	144.4	48.7	82.4	76.4	69.3
***	8.04	4.92	133	40.8	82.9	27	326	363	37.2	12.3	12	10.9	30.7	0.4	3.61	3.61	0.59	0.21	0.02	45	44.9	7.3	2.6	0.2	0.03	0.4	363	3.4	4.1	8.04	8.04	8.04	0.02	0.2	8.09	8.09	3.58	44.6	3.55	44.2	0.06	0.7	0.05	0.6	154.3	46.9	85.4	74.6	61.6
***	6.72	5.38	142	43.2	80.3	26.4	329	423	40.7	14.4	12	10.7	30.2	0.45	2.24	3.56	0.44	0.43	0.05	33.4	53	6.5	6.4	0.7	0.04	0.6	258	0.9	3.8	9.04	9.04	9.04	0.01	0.1	9.18	9.18	7.44	82.4	0.92	10.2	0.02	0.2	0.01	0.1	153.9	48.9	84.7	78.9	66.3
***	5.77	4.72	135	40	84.7	28.6	338	401	39.6	12.9	12.1	10.5	28.9	0.42	1.58	3.61	0.53	0.02	0.03	27.4	62.6	9.2	0.3	0.5	0.01	0.2	171	0.3	4.3	10.72	10.72	10.72	0.03	0.3	10.5	10.5	7.82	73	2.02	18.8	0	0	0.04	0.4	150	39.5	77.1	77	62.3
***	8.05	4.89	140	43.5	89	28.6	322	348	39.5	12.3	12.1	10.3	27.9	0.36	4.11	3.07	0.38	0.43	0.06	51.2	38.1	4.7	5.3	0.7	0.02	0.2	194	12.5	6.1	8.26	8.26	8.26	0.01	0.1	8.52	8.52	6.18	74.8	1.32	16	0	0	0.01	0.1	153	40.7	81.5	76.5	63.2
***	6.62	5.39	146	43.2	80.1	27.1	338	267	35.4	12.3	12.2	10.3	28.5	0.28	3.1	2.98	0.44	0.07	0.03	46.8	45	6.6	1.1	0.5	0.01	0.2	267	5	4.7	6.62	6.62	6.62	0.03	0.5	6.8	6.8	3.09	46.6	2.87	43.3	0.11	1.7	0.03	0.5	152.1	49.2	87.6	75.6	65.8
***	7.89	4.94	136	40.9	82.8	27.5	333	281	39	13	12.4	10.8	31	0.3	3.03	3.94	0.58	0.31	0.03	38.4	49.9	7.4	3.9	0.4	0.02	0.3	281	4.2	4.6	7.89	7.89	7.89	0.03	0.4	8	8	3.01	38.1	3.9	49.4	0.04	0.5	0.03	0.4	150.9	52.7	85.7	75.4	68.7
***	5.79	4.64	129	38.8	83.6	27.8	332	255	42.3	14	12.4	10.7	31.5	0.27	2.5	2.79	0.41	0.06	0.03	43.2	48.2	7.1	1	0.5	0.02	0.3	255	4.3	4	5.79	5.79	5.79	0.03	0.5	5.84	5.84	2.48	42.9	2.72	47	0.07	1.2	0.02	0.3	155.9	50.3	87.3	75.1	68.8
***	7.49	4.45	135	42.9	96.4	30.3	315	99	44.7	12.6	12.5	10.6	29.6	0.1	2.58	2.08	0.47	2.35	0.01	34.4	27.8	6.3	31.4	0.1	0.02	0.3	99	0.5	4.4	7.49	7.49	7.49	0.01	0.1	7.59	7.59	2.56	34.1	2.06	27.5	0.02	0.3	0	0	153.9	47.2	90.7	74.9	59.9
***	7.04	4.67	131	40	85.7	28.1	328	288	39	12.6	12.5	10.7	30.6	0.31	2.9	3.62	0.4	0.08	0.04	41.2	51.4	5.7	1.1	0.6	0.01	0.1	288	2.2	3.8	7.05	7.04	7.05	0.04	0.6	6.92	6.92	2.89	41.1	3.61	51.3	0.01	0.1	0.02	0.3	155.1	43.9	85	75.1	67.9
***	6.21	5.35	158	45.9	85.8	29.5	344	227	38	12.4	12.6	10.7	30	0.24	3.09	2.19	0.3	0.62	0.01	49.7	35.3	4.8	10	0.2	0.01	0.2	227	1.9	4.9	6.21	6.21	6.21	0.01	0.2	6.22	6.22	3.08	49.5	2.17	35	0.02	0.3	0.01	0.2	145	50.1	81	75.2	69.3
***	6.11	4.42	131	38.7	87.6	29.6	339	183	39.2	12.1	12.7	11	31.9	0.2	1.71	4.12	0.2	0.06	0.02	28	67.4	3.3	1	0.3	0.01	0.2	177	0.8	3.9	6.24	6.24	6.24	0.01	0.2	6.04	6.04	4.13	66.1	1.72	27.6	0	0	0.01	0.2	153.8	45.5	87.5	76.2	61.9
***	5.94	4.63	129	39.4	85.1	27.9	327	248	39	12.6	12.9	11	33.7	0.27	2.16	3.32	0.32	0.11	0.03	36.3	55.9	5.4	1.9	0.5	0.02	0.3	248	2.4	3.8	5.94	5.94	5.94	0.03	0.5	5.98	5.98	2.14	36	3.3	55.6	0.02	0.3	0.03	0.5	150.4	52.3	89.5	76	63.8
***	5.79	4.29	120	36.6	85.3	28	328	237	41	13.2	12.9	11.3	34.8	0.27	2.5	2.84	0.31	0.1	0.04	43.1	49.1	5.4	1.7	0.7	0.01	0.2	237	2.5	3.6	5.79	5.79	5.79	0.04	0.7	6.02	6.02	2.49	42.9	2.8	48.4	0.04	0.7	0.05	0.9	143.2	45.6	79.7	78.4	68.2
***	8.8	5.85	157	46.6	79.7	26.8	337	293	38.5	13.4	13.3	10.7	31.3	0.31	5.32	2.97	0.41	0.07	0.03	60.4	33.8	4.7	0.8	0.3	0.04	0.5	226	3.4	5.2	11.25	11.25	11.25	0.04	0.4	11.02	11.03	8.92	79.3	1.63	14.5	0	0	0.05	0.4	155	46.6	83.1	78.1	66.4
***	3.98	5.14	147	42.3	82.3	28.6	348	220	38	12.7	13.3	11.3	35.1	0.25	2.13	1.49	0.24	0.09	0.03	53.5	37.4	6	2.3	0.8	0.01	0.3	220	3.2	4.3	3.98	3.98	3.98	0.03	0.8	3.96	3.96	2.12	53.2	1.48	37.1	0.01	0.3	0.03	0.8	149.4	49.2	88.8	76.6	66.6
***	6.7	4.85	137	41.6	85.8	28.2	329	289	38.2	12.3	13.4	11.2	34.8	0.32	3.08	3.02	0.42	0.13	0.05	46	45.1	6.3	1.9	0.7	0.02	0.3	289	2.6	4.2	6.71	6.7	6.71	0.05	0.7	6.54	6.55	3.06	45.7	2.98	44.5	0.04	0.6	0.03	0.4	145.1	48.2	81.1	75	72.9
***	6.08	4.94	137	42.8	86.6	27.7	320	311	40.7	13.1	13.4	11	32.9	0.34	2.82	2.24	0.45	0.54	0.03	46.4	36.8	7.4	8.9	0.5	0	0	311	2	3.8	6.08	6.08	6.08	0.03	0.5	6.06	6.06	2.82	46.4	2.23	36.6	0.01	0.2	0.06	1	153	43.7	81.7	76.5	67
***	6.44	4.61	135	39.6	85.9	29.3	341	216	40	13.1	13.7	11.5	36.4	0.25	1.94	4.19	0.24	0.05	0.02	30.1	65.1	3.7	0.8	0.3	0.01	0.2	198	1.3	4.3	6.11	6.1	6.11	0.04	0.7	6.28	6.28	3.92	64.1	1.62	26.6	0	0	0.02	0.3	158.2	41.3	82.7	79.5	64.3
***	7.03	4.96	144	43.4	87.5	29	332	220	38.6	12	13.7	11.3	35.9	0.25	3.71	2.75	0.46	0.08	0.03	52.9	39.1	6.5	1.1	0.4	0.02	0.3	220	1.4	3.7	7.03	7.03	7.03	0.03	0.4	6.88	6.88	3.69	52.6	2.74	39	0.01	0.1	0.03	0.4	149	47.4	83.1	73.7	69.3
***	8.13	4.87	139	40.3	82.8	28.5	345	304	40.4	13.5	13.8	11.6	37	0.35	3.91	3.62	0.38	0.16	0.06	48.1	44.5	4.7	2	0.7	0.01	0.1	259	1.5	3.7	5.45	5.45	5.45	0.02	0.4	5.44	5.44	3.38	61.9	1.6	29.4	0	0	0.02	0.4	155.9	43.5	85.5	77.4	64.9
***	4.78	5.34	150	44.7	83.7	28.1	336	250	37	12.2	13.9	11.7	38.2	0.29	2.12	2.05	0.42	0.18	0.01	44.3	42.9	8.8	3.8	0.2	0	0	278	0.8	3.2	8.57	8.57	8.57	0.08	0.9	8.5	8.5	5.11	59.7	2.65	30.9	0.01	0.1	0.09	1.1	157.2	44.1	88.4	76.7	61.8
***	4	4.94	142	42.7	86.4	28.7	333	229	41.9	13.3	14.2	11.6	38.5	0.27	1.56	2.03	0.26	0.12	0.03	39	50.7	6.5	3	0.8	0.01	0.3	241	2	4.7	9.31	9.31	9.31	0.04	0.4	9.44	9.45	5.99	64.3	2.51	27	0.01	0.1	0.03	0.3	153.3	45.1	81.3	77.5	66.9
***	5.26	4.55	136	40.2	88.4	29.9	338	215	40.8	12.6	14.6	11.4	36.7	0.24	1.97	2.77	0.44	0.06	0.02	37.4	52.7	8.4	1.1	0.4	0.01	0.2	238	0.4	4.7	7.29	7.29	7.29	0.01	0.1	7.41	7.41	4.85	66.7	1.73	23.7	0	0	0.03	0.4	152.2	43.5	79.9	76.4	65.5
***	7.78	4.82	142	42.5	88.2	29.5	334	171	40.1	12.7	14.9	11.4	35.6	0.2	4.82	2.41	0.41	0.11	0.03	61.9	31	5.3	1.4	0.4	0.03	0.4	171	1.3	4.2	7.78	7.78	7.78	0.03	0.4	7.62	7.62	4.79	61.5	2.4	30.9	0.01	0.1	0.03	0.4	154.6	51.3	91	75.3	70.1
***	4.65	4.97	140	42.1	84.7	28.2	333	220	39.5	13	15.8	12.4	44.1	0.27	1.39	2.74	0.39	0.09	0.04	29.9	58.9	8.4	1.9	0.9	0.01	0.2	220	2.8	4.5	4.65	4.65	4.65	0.04	0.9	4.52	4.52	1.38	29.7	2.7	58	0.04	0.9	0.04	0.9	151.5	54.1	83.6	76.8	68.8
***	3.91	4.51	132	39.6	87.8	29.3	333	167	43.1	13.5	15.8	12.3	43.2	0.2	1.55	2.04	0.25	0.04	0.03	39.6	52.2	6.4	1	0.8	0.01	0.3	167	1.6	3.7	3.91	3.91	3.91	0.03	0.8	3.94	3.94	1.54	39.3	2.03	51.9	0.01	0.3	0.03	0.8	156.4	52.6	93.6	77.6	68.8
***	6.55	4.76	135	40.8	85.7	28.4	331	287	40.8	13.2	16.7	12.4	44	0.36	2.71	2.85	0.49	0.46	0.04	41.4	43.5	7.5	7	0.6	0.01	0.2	163	0.4	6.4	7.38	7.38	7.38	0.02	0.3	7.46	7.46	4.86	65.8	2.03	27.5	0	0	0.03	0.4	159.4	34.2	81.7	76.9	52.3
***	7.35	5.02	141	44.5	88.6	28.1	317	231	43.2	13.3	16.9	12.5	43.2	0.29	4.18	2.67	0.38	0.09	0.03	56.9	36.3	5.2	1.2	0.4	0.01	0.1	213	0.5	3.6	6.23	6.23	6.23	0.07	1.1	6.44	6.44	3.66	58.7	2.07	33.2	0	0	0.06	1	153	47.1	87.4	75.2	63.3
***	9.43	5.11	130	40.6	79.5	25.4	320	284	40.8	14.2	17.2	12.8	49.9	0.36	5.31	3.03	0.66	0.37	0.06	56.4	32.1	7	3.9	0.6	0.03	0.3	165	1.3	4.5	4.67	4.67	4.67	0.04	0.9	4.66	4.66	2.79	59.6	1.4	30	0	0	0.03	0.6	157.9	49.6	91	78.6	65.6
***	6.5	6.21	116	36.8	59.3	18.7	315	423	32.1	18.6	17.3	10.7	32.7	0.45	3.23	2.73	0.44	0.07	0.03	49.6	42	6.8	1.1	0.5	0.01	0.2	423	67	1.2	6.5	6.5	6.5	0.03	0.5	6.51	6.51	3.22	49.4	2.72	41.8	0.01	0.2	0.03	0.5	152.4	51	84.4	75	70.1
***	5.15	4.72	137	41	86.9	29	334	206	39.8	12.4	17.9	12.4	45.5	0.26	2.51	2.2	0.35	0.08	0.01	48.7	42.7	6.8	1.6	0.2	0.01	0.2	176	0.4	5.7	8.94	8.94	8.94	0.02	0.2	8.99	8.99	7.23	80.9	1.16	13	0	0	0.03	0.3	156.4	44.7	81.9	75.9	63.7
***	7.22	5.04	137	42.2	83.7	27.2	325	241	45.2	15	18.1	13.2	47.5	0.32	2.99	3.77	0.31	0.09	0.06	41.5	52.2	4.3	1.2	0.8	0.01	0.1	241	5.3	4.6	7.22	7.22	7.22	0.06	0.8	7.32	7.32	2.98	41.4	3.72	51.5	0.05	0.7	0.05	0.7	144.5	51.1	85.9	76.2	72.8
***	7.41	4.18	126	38.1	91.1	30.1	331	173	44.8	13.5	20.4	13.7	54.5	0.24	3.46	3.25	0.49	0.18	0.03	46.7	43.9	6.6	2.4	0.4	0.04	0.5	173	0.9	4.1	7.41	7.41	7.41	0.03	0.4	7.54	7.54	3.42	46.2	3.17	42.8	0.08	1.1	0.05	0.7	149.6	48.9	85.4	76.8	64.7
***	11.75	3.63	102	32.7	90.1	28.1	312	175	52.8	16.3	16.5	12.3	43.8	0.21	9.37	1.63	0.64	0.09	0.02	79.7	13.9	5.4	0.8	0.2	0.08	0.7	175	2.9	4.7	11.75	11.75	11.75	0.02	0.2	11.78	11.78	9.29	79	1.63	13.9	0	0	0.05	0.4	158.8	50.4	90.4	78.8	70.4
***	7.45	4.74	155	46.4	97.9	32.7	334	224	62.2	16.9	9.9	10.2	25.9	0.23	3.29	3.14	0.79	0.2	0.03	44.2	42.1	10.6	2.7	0.4	0.06	0.8	224	1.6	8.7	7.45	7.45	7.45	0.03	0.4	7.33	7.34	3.23	43.4	3.14	42.1	0	0	0.02	0.3	153.2	46.6	91	81.4	74.5
***	8.82	3.84	116	35.3	91.9	30.2	329	281	43	12.9	8.8	9.2	16.8	0.26	6.74	1.57	0.48	0.01	0.02	76.5	17.8	5.4	0.1	0.2	0.02	0.2	281	1	2.9	8.82	8.82	8.82	0.02	0.2	9.02	9.02	6.72	76.3	1.54	17.5	0.03	0.3	0.03	0.3	155.9	54.6	84.6	73.2	65.5
***	5.14	4.82	138	42.3	87.8	28.6	326	311	42.1	13.1	11.5	10.9	30.7	0.34	2.08	1.97	0.72	0.34	0.03	40.5	38.3	14	6.6	0.6	0.01	0.2	311	2.1	3.4	5.14	5.14	5.14	0.03	0.6	4.92	4.92	2.07	40.3	1.93	37.5	0.04	0.8	0.03	0.6	153.2	51.7	85.4	75.1	61.9
***	11.56	3.54	89	28.1	79.4	25.1	317	411	56.9	19.8	8.7	9.3	19.3	0.38	5.77	4.37	1.14	0.24	0.04	49.9	37.8	9.9	2.1	0.3	0.05	0.4	411	14.8	2.9	11.56	11.56	11.56	0.04	0.3	11.52	11.52	5.72	49.5	4.17	36.1	0.2	1.7	0.06	0.5	148	41	83.9	78.5	76.5
***	7.65	3.96	126	37.3	94.2	31.8	338	194	43.4	12.6	10.4	9.7	22.8	0.19	4.81	1.9	0.8	0.07	0.07	62.9	24.8	10.5	0.9	0.9	0.3	3.9	194	0.6	4.3	7.66	7.65	7.66	0.07	0.9	7.56	7.57	4.51	59	1.89	24.7	0.01	0.1	0.07	0.9	140.1	44.6	77.4	78.7	66.6
***	7.77	4.01	132	38.9	97	32.9	339	229	48.2	13.5	10.9	10.2	26.9	0.23	5.44	1.67	0.62	0.02	0.02	69.9	21.5	8	0.3	0.3	0.1	1.3	229	0.4	4.8	7.77	7.77	7.77	0.02	0.3	7.85	7.85	5.34	68.6	1.67	21.5	0	0	0.02	0.3	154.2	44.8	85.4	79.9	68.5
***	6.49	3.02	98	28.8	95.4	32.5	340	200	47	13.5	12.2	10.5	28.7	0.21	4.2	1.43	0.8	0.04	0.02	64.8	22	12.3	0.6	0.3	0.04	0.6	200	0.6	3.4	6.49	6.49	6.49	0.02	0.3	6.51	6.51	4.16	64.2	1.42	21.8	0.01	0.2	0.04	0.6	159.7	50.5	85.8	82.8	74.7
***	5.41	2.33	78	23.6	101.3	33.5	331	246	48.5	13.2	10.3	9.9	23.1	0.24	4.11	0.77	0.47	0.05	0.01	76	14.2	8.7	0.9	0.2	0.03	0.6	246	0.4	5	5.41	5.41	5.41	0.01	0.2	5.31	5.31	4.08	75.4	0.73	13.5	0.04	0.7	0.02	0.4	152.8	50.5	85.1	82.3	77.9
***	9.12	5.44	203	56.8	104.4	37.3	357	129	68.1	17.2	11.2	9.3	22.2	0.12	5.6	1.72	1.3	0.47	0.03	61.3	18.9	14.3	5.2	0.3	0.15	1.6	129	1.5	17.5	9.13	9.12	9.13	0.03	0.3	9.5	9.5	5.45	59.7	1.72	18.9	0	0	0.03	0.3	150.7	46.8	90.2	80.2	60.6
***	10.44	4.31	120	36.2	84	27.8	331	508	37.7	12.4	8.6	8.6	13.9	0.44	4.56	4.96	0.88	0.03	0.01	43.7	47.5	8.4	0.3	0.1	0.08	0.8	508	2.5	3.7	10.45	10.44	10.45	0.01	0.1	10.6	10.61	4.48	42.9	4.83	46.3	0.13	1.2	0.02	0.2	151.6	52.3	88.3	73.3	64.2
***	3.05	2.39	61	18.7	78.2	25.5	326	77	48.4	17.3	6	8.2	9.4	0.06	1.17	1.05	0.37	0.31	0.15	38.4	34.4	12.1	10.2	4.9	0.31	10.2	77	10.9	2.3	3.21	3.05	3.21	0.15	4.9	3.17	3.17	0.86	28.2	0.87	28.5	0.18	5.9	0.14	4.6	168.2	108.8	120.9	89.1	72.7
***	6.51	5.11	153	45.1	88.3	29.9	339	173	40.4	12.4	14.9	11.6	37.2	0.2	4.12	1.46	0.75	0.11	0.07	63.3	22.4	11.5	1.7	1.1	0.01	0.2	173	1	4	6.51	6.51	6.51	0.07	1.1	6.58	6.58	4.11	63.1	1.45	22.2	0.01	0.2	0.04	0.6	146.3	49.2	87	79.9	71.7
***	5.89	4.2	81	29.7	70.7	19.3	273	295	45.5	20.9	10.6	9.6	23.6	0.28	3.66	1.63	0.52	0.03	0.05	62.2	27.7	8.8	0.5	0.8	0.03	0.5	295	32.8	3.6	5.89	5.89	5.89	0.05	0.8	5.77	5.78	3.63	61.7	1.62	27.5	0.01	0.2	0.04	0.7	152.2	42.1	83.9	78.9	71.3
***	8.29	4.23	124	36.5	86.3	29.3	340	432	37.9	12.6	9.3	9.2	16.9	0.4	5.01	2.37	0.55	0.3	0.06	60.5	28.6	6.6	3.6	0.7	0.03	0.4	432	2.1	4.2	8.29	8.29	8.29	0.06	0.7	8.16	8.16	4.98	60.1	2.24	27	0.13	1.6	0.09	1.1	137.1	48.5	84.6	69.6	58.1
***	4.32	3.53	113	31	87.8	32	365	211	37.8	13.2	13	11.5	36	0.24	2.94	0.78	0.27	0.31	0.02	67.9	18.1	6.3	7.2	0.5	0.01	0.2	211	2.7	4.8	4.33	4.32	4.33	0.02	0.5	4.35	4.35	2.93	67.7	0.71	16.5	0.07	1.6	0.03	0.7	148.4	51.9	83.2	76.8	69
***	12.22	5.24	149	45.6	87	28.4	327	387	39.7	12.4	12	10.2	27.1	0.4	7.73	3.66	0.81	0	0.02	63.2	30	6.6	0	0.2	0.05	0.4	387	1.8	4.1	12.22	12.22	12.22	0.02	0.2	12.35	12.35	7.68	62.8	3.51	28.8	0.15	1.2	0.02	0.2	144.9	50.7	85.1	65.7	56.3
***	3.74	4.93	138	40.5	82.2	28	341	386	37.9	12.8	13	11.2	34.3	0.43	1.22	2.1	0.33	0.07	0.02	32.7	56.1	8.8	1.9	0.5	0.02	0.5	386	4	4.5	3.74	3.74	3.74	0.02	0.5	3.84	3.84	1.2	32.2	2.01	53.7	0.09	2.4	0.01	0.3	148.5	51.9	84	75.3	64.7
***	4.9	4.06	116	34.4	84.7	28.6	337	366	36.4	11.8	8	8.4	11.4	0.31	2.25	2.28	0.33	0.03	0.01	46	46.5	6.7	0.6	0.2	0.03	0.6	366	2.4	3.3	4.9	4.9	4.9	0.01	0.2	4.82	4.82	2.22	45.4	2.18	44.5	0.1	2	0.02	0.4	144.1	49	83.6	71.5	67.1
***	6.98	5.25	141	43	81.9	26.9	328	294	37.3	12.3	9.5	9.4	19.1	0.28	4.95	1.37	0.63	0.01	0.02	71	19.6	9	0.1	0.3	0.03	0.4	294	3.7	4.5	6.98	6.98	6.98	0.02	0.3	7	7	4.92	70.6	1.35	19.3	0.02	0.3	0.02	0.3	145.8	50.1	82.5	74.1	66.4
***	12.83	4.03	117	34.3	85.1	29	341	463	42.9	14	8.6	8.6	13	0.4	9.7	1.97	0.64	0.5	0.02	75.5	15.4	5	3.9	0.2	0.1	0.8	463	3.9	4.1	12.84	12.83	12.84	0.02	0.2	12.8	12.8	9.6	74.7	1.87	14.6	0.1	0.8	0.01	0.1	144.8	52.5	83.3	72.2	62.2
***	7.74	4.5	138	39.2	87.1	30.7	352	215	39	12.4	11.5	10.3	26.7	0.22	4.54	2.53	0.61	0.04	0.02	58.6	32.7	7.9	0.5	0.3	0.05	0.6	215	1.6	3.9	7.74	7.74	7.74	0.02	0.3	7.91	7.91	4.49	58	2.45	31.7	0.08	1	0.01	0.1	141	52.7	90.8	73.1	66.1
***	4.67	4.47	124	36.6	81.9	27.7	339	196	38.1	12.6	12.4	10.9	31.2	0.21	3.09	1.28	0.26	0.03	0.01	66.2	27.4	5.6	0.6	0.2	0.01	0.2	196	3.7	3.8	4.67	4.67	4.67	0.01	0.2	4.91	4.91	3.08	66	1.24	26.5	0.04	0.9	0.01	0.2	146.6	46.3	81	72.3	63.3
***	4.7	4.62	138	39.7	85.9	29.9	348	387	36.6	11.9	12.3	10.9	31.2	0.42	1.89	2.38	0.26	0.15	0.02	40.3	50.6	5.5	3.2	0.4	0.01	0.2	387	2	3.9	4.7	4.7	4.7	0.02	0.4	4.73	4.74	1.88	40.1	2.19	46.6	0.19	4	0.02	0.4	146.9	50	82.9	75.5	67.4
***	6.78	4.34	111	33.5	77.2	25.6	331	226	47.4	17.1	9.3	10	22.4	0.23	2.83	2.08	0.79	0.77	0.31	41.6	30.7	11.7	11.4	4.6	0.72	10.6	226	11.9	3.6	7.22	6.78	7.22	0.31	4.6	7.01	7.01	2.11	31	1.73	25.5	0.35	5.2	0.37	5.5	170.4	97.5	118.2	86.5	65.1
***	11.38	3.8	139	40.8	107.4	36.6	341	446	59.8	15.1	10.1	9.8	23.4	0.44	2.82	7.01	1.3	0.21	0.04	24.8	61.6	11.4	1.8	0.4	0.08	0.7	446	1.2	16.6	11.38	11.38	11.38	0.04	0.4	11.34	11.34	2.74	24.1	7.01	61.6	0	0	0.04	0.4	151.8	38	86.4	78.8	53.5
***	4.72	4.29	122	36.8	85.8	28.4	332	148	45.1	14.5	17.3	12	40.6	0.18	3.75	0.75	0.19	0.03	0	79.5	15.9	4	0.6	0	0.01	0.2	148	3.1	3.7	4.72	4.72	4.72	0	0	4.96	4.96	3.74	79.3	0.75	15.9	0	0	0.02	0.4	151.7	44	80.3	76.8	62.4
***	8.79	3.46	103	32.5	93.9	29.8	317	170	60.4	17.5	15.4	12.1	41.8	0.21	7.51	0.78	0.47	0.01	0.02	85.5	8.9	5.3	0.1	0.2	0.02	0.2	170	2.5	5.8	8.8	8.79	8.8	0.02	0.2	8.8	8.8	7.49	85.3	0.77	8.8	0.01	0.1	0.01	0.1	158.4	47.2	86.8	78.7	66.6
***	16.34	1.95	52	18.2	93.3	26.7	286	191	63.6	18.8	12.8	11.3	34	0.22	13.62	2.03	0.64	0.02	0.03	83.4	12.4	3.9	0.1	0.2	0.2	1.2	191	3.1	5.5	16.45	16.34	16.45	0.03	0.2	15.7	15.81	13.42	82.2	2.02	12.3	0.01	0.1	0.02	0.1	151.6	54	90.2	79.8	75.7
***	5.41	3.99	122	35.6	89.2	30.6	343	173	44	13.7	15	12.1	43.1	0.21	3.66	1.31	0.32	0.09	0.03	67.6	24.2	5.9	1.7	0.6	0.02	0.4	173	1.6	4	5.41	5.41	5.41	0.03	0.6	5.37	5.37	3.64	67.2	1.3	24	0.01	0.2	0.03	0.6	152.4	47.4	87.1	76.9	63.7
***	7.23	4.09	127	37.7	92.2	31.1	337	257	42.3	12.5	12.1	10.7	30	0.27	4.79	1.88	0.45	0.08	0.03	66.3	26	6.2	1.1	0.4	0.02	0.3	257	0.6	3.3	7.23	7.23	7.23	0.03	0.4	7.29	7.29	4.77	66	1.88	26	0	0	0.03	0.4	152.1	44.6	84.8	77.5	70.5
***	2.54	4.83	109	37	76.6	22.6	295	386	47.2	17.2	10	9.4	20.7	0.36	0.91	1.19	0.4	0.01	0.03	35.8	46.9	15.7	0.4	1.2	0.01	0.4	386	14.4	3.7	2.54	2.54	2.54	0.03	1.2	2.55	2.55	0.9	35.4	1.18	46.5	0.01	0.4	0.03	1.2	149.8	46.5	80.5	78.9	68.8
***	13.32	3.81	118	37.3	97.9	31	316	190	57.1	15.8	9.7	9.8	22.3	0.19	10.44	2.01	0.85	0	0.02	78.3	15.1	6.4	0	0.2	0.09	0.7	190	0.8	6.8	13.32	13.32	13.32	0.02	0.2	13.29	13.29	10.35	77.6	1.98	14.9	0.03	0.2	0.02	0.2	161.3	51.4	93.3	78.4	69.5
***	14.27	4.57	164	46	100.7	35.9	357	318	59.1	15.9	13	10.7	31.1	0.34	5.69	5.85	1.46	1.18	0.09	39.9	41	10.2	8.3	0.6	0.14	1	318	2.2	10.3	14.29	14.27	14.29	0.09	0.6	13.98	14	5.55	38.9	5.83	40.9	0.02	0.1	0.09	0.6	153.2	41.4	87.7	82.1	64.1
***	12.37	3.93	127	38.2	97.2	32.3	332	282	45.4	12.8	11.4	10.2	26.6	0.29	9.64	2	0.64	0.07	0.02	77.8	16.2	5.2	0.6	0.2	0.06	0.5	282	0.4	4.4	12.37	12.37	12.37	0.02	0.2	12.48	12.48	9.58	77.3	2	16.2	0	0	0.02	0.2	158.4	48.6	84	80	69.9
***	8.99	3.28	102	30.6	93.3	31.1	333	138	59.7	17.4	16.2	12.3	42.7	0.17	6.9	1.45	0.55	0.06	0.03	76.8	16.1	6.1	0.7	0.3	0.03	0.3	138	2.9	4.4	8.99	8.99	8.99	0.03	0.3	9.3	9.3	6.87	76.5	1.45	16.1	0	0	0.03	0.3	153.9	51.1	89.4	80.9	75.6
***	4.28	4.35	136	41.8	96.1	31.3	325	201	48.2	13.5	13	11	32.9	0.22	2.75	1.22	0.21	0.08	0.02	64.2	28.5	4.9	1.9	0.5	0	0	201	0.5	4.2	4.28	4.28	4.28	0.02	0.5	4.19	4.19	2.75	64.2	1.22	28.5	0	0	0.04	0.9	153.8	49.9	87.9	79.5	72.2
***	9.99	3	101	29.9	99.7	33.7	338	453	53.2	14.6	10.9	10.8	28.8	0.49	2.1	6.49	0.93	0.45	0.02	21	65	9.3	4.5	0.2	0.03	0.3	453	2.1	6.9	9.99	9.99	9.99	0.02	0.2	9.98	9.99	2.07	20.7	6.46	64.7	0.03	0.3	0.03	0.3	149.1	47.9	88.7	77.8	64.5
***	6.15	4.72	179	57	120.8	37.9	314	142	76.6	16.8	10.7	9.7	23.3	0.14	3.74	1.91	0.33	0.09	0.08	60.7	31.1	5.4	1.5	1.3	0.05	0.8	142	0.4	41.6	8.28	6.15	8.28	0.08	1.3	6.01	8.1	3.69	59.9	1.89	30.8	0.02	0.3	0.05	0.8	146.3	57	89.1	79.9	53.4
***	6.49	4.18	119	37.3	89.2	28.5	319	242	41	12.6	11.7	10.4	28.6	0.25	4.15	1.79	0.45	0.09	0.01	63.9	27.6	6.9	1.4	0.2	0.02	0.3	242	1	3.4	6.49	6.49	6.49	0.01	0.2	6.71	6.71	4.13	63.6	1.78	27.4	0.01	0.2	0.02	0.3	152.4	50.5	89.3	77.6	70.8
***	17.48	5.94	154	45.7	76.9	25.9	337	615	38.8	14.2	9.8	8.9	16.8	0.54	2.88	12.93	1.13	0.49	0.05	16.4	74	6.5	2.8	0.3	0.12	0.7	615	10.7	4.8	17.49	17.48	17.49	0.05	0.3	17.32	17.33	2.76	15.7	12.77	73.1	0.16	0.9	0.03	0.2	139.8	45	82.4	70.9	58.7
***	7.53	3.74	116	33.8	90.4	31	343	319	57.4	17.5	11.4	10	26.1	0.32	1.39	3.84	1.25	1.03	0.02	18.4	51	16.6	13.7	0.3	0.01	0.1	319	5.4	4.4	7.55	7.53	7.55	0.02	0.3	7.56	7.58	1.38	18.3	3.83	50.9	0.01	0.1	0.03	0.4	144	41.6	85.2	83.8	70.1
***	6.64	3.94	119	36.4	92.4	30.2	327	267	40.1	11.9	12.3	10.8	30.5	0.29	4.77	1.23	0.53	0.07	0.04	71.8	18.5	8	1.1	0.6	0.02	0.3	267	0.6	3.1	6.64	6.64	6.64	0.04	0.6	6.76	6.76	4.75	71.5	1.23	18.5	0	0	0.03	0.5	154.1	49.6	88.3	79.3	70.5
***	10.93	3.4	100	31.7	93.2	29.4	315	213	62.9	18.2	12.3	10.3	27.8	0.22	7.77	2.36	0.69	0.08	0.03	71.1	21.6	6.3	0.7	0.3	0.05	0.5	213	6.2	4.6	10.94	10.93	10.94	0.03	0.3	11.05	11.05	7.72	70.6	2.35	21.5	0.01	0.1	0.03	0.3	157.8	51	85.4	78.3	74.9
***	16.24	4.97	156	45.1	90.7	31.4	346	573	50.5	15.4	9.3	9.7	19.3	0.56	7.9	4.14	1.8	1.62	0.78	48.6	25.5	11.1	10	4.8	2.02	12.4	573	1.5	4.7	17.31	16.24	17.31	0.78	4.8	16.45	16.45	5.88	36.2	3.44	21.2	0.7	4.3	1.07	6.6	170.6	87.3	119.2	88.7	58.6
***	7	4.46	122	36.1	80.9	27.4	338	251	46.5	15.9	9.8	9.9	22.5	0.25	2.99	1.91	0.93	0.83	0.34	42.6	27.3	13.3	11.9	4.9	0.76	10.9	251	6.5	3.7	7.43	7	7.43	0.34	4.9	7.22	7.22	2.23	31.7	1.59	22.7	0.32	4.6	0.4	5.7	169.6	99.8	116.4	85.3	64.7
***	25.35	4.38	127	40.8	93.2	29	311	842	51.3	15	8.9	9.1	17.5	0.77	21.88	2.1	1.2	0.08	0.09	86.3	8.3	4.7	0.3	0.4	0.22	0.9	842	1.8	4.7	25.36	25.35	25.36	0.09	0.4	24.83	24.83	21.66	85.4	2.09	8.3	0.01	0	0.05	0.2	155.8	53.4	89.5	81.4	70
***	8.92	4.99	152	45	90.2	30.5	338	296	41.2	12.5	11.5	10	24.7	0.3	6.51	1.59	0.57	0.13	0.12	73	17.8	6.4	1.5	1.3	0.02	0.2	296	1	3.9	8.92	8.92	8.92	0.12	1.3	9.23	9.23	6.49	72.8	1.59	17.8	0	0	0.13	1.5	150.8	45.3	86.1	76.7	62.9
***	6.85	3.68	132	38	103.3	35.9	347	177	54.5	14.4	14.4	11.6	36.2	0.21	1.74	3.37	1.13	0.58	0.03	25.4	49.2	16.5	8.5	0.4	0.01	0.1	177	1.4	9.4	6.85	6.85	6.85	0.03	0.4	6.73	6.73	1.73	25.3	3.36	49.1	0.01	0.1	0.04	0.6	145.6	46.2	82.1	83.9	70.2
***	8.45	4.05	129	38.5	95.1	31.9	335	208	48.8	14	12.2	10.5	28.7	0.22	6.06	1.82	0.54	0.01	0.02	71.8	21.5	6.4	0.1	0.2	0.05	0.6	208	0.9	4.4	8.45	8.45	8.45	0.02	0.2	8.46	8.46	6.01	71.2	1.82	21.5	0	0	0.02	0.2	156.2	50.7	89.8	75.7	67.5
***	8.94	3.96	123	36.8	92.9	31.1	334	240	42.7	12.6	10.2	9.6	21.6	0.23	6.88	1.31	0.66	0.07	0.02	76.9	14.7	7.4	0.8	0.2	0.02	0.2	240	0.5	3.1	8.94	8.94	8.94	0.02	0.2	8.96	8.96	6.86	76.7	1.3	14.6	0.01	0.1	0.02	0.2	157.4	51	89.1	81.6	71.8
***	9.25	3.43	115	33.8	98.5	33.5	340	383	55.7	15.5	8.7	9.2	18	0.35	4.37	2.76	1.84	0.25	0.03	47.3	29.8	19.9	2.7	0.3	0.57	6.2	383	1.3	6.7	9.27	9.25	9.27	0.03	0.3	9.27	9.28	3.8	41.1	2.67	28.8	0.09	1	0.03	0.3	150.6	60.6	84.6	78.3	66
***	5.41	4.88	131	40.1	82.2	26.8	327	332	38.4	12.7	8.8	9	16.2	0.3	2.95	2.04	0.28	0.12	0.02	54.5	37.7	5.2	2.2	0.4	0.03	0.6	332	3.9	4.3	5.42	5.41	5.42	0.02	0.4	5.36	5.36	2.92	53.9	1.98	36.6	0.06	1.1	0.02	0.4	145.3	54.1	84.6	73.9	69
***	7.08	4.82	133	40.1	83.2	27.6	332	366	37.5	12.4	8.5	8.7	14.3	0.32	3.73	2.92	0.28	0.12	0.03	52.7	41.2	4	1.7	0.4	0.02	0.3	366	2.9	4	7.08	7.08	7.08	0.03	0.4	6.89	6.89	3.71	52.4	2.86	40.4	0.06	0.8	0.02	0.3	144.3	46.8	85	74.8	66.4
***	8.43	4.87	144	42.3	86.9	29.6	340	414	36.4	11.9	8.3	8.6	14.1	0.36	5.28	2.55	0.35	0.22	0.03	62.6	30.2	4.2	2.6	0.4	0.02	0.2	414	1.9	4.7	8.43	8.43	8.43	0.03	0.4	8.7	8.7	5.26	62.4	2.46	29.1	0.09	1.1	0.02	0.2	144.9	46.3	85.5	74.7	63.1
***	12.61	4.84	142	40	82.6	29.3	355	243	36.6	12	10	9.5	20.1	0.23	9.28	2.65	0.63	0.03	0.02	73.6	21	5	0.2	0.2	0.04	0.3	243	3.1	4	12.61	12.61	12.61	0.02	0.2	12.63	12.63	9.24	73.3	2.62	20.8	0.03	0.2	0.03	0.2	143.7	46.7	80.5	73.2	63.8
***	6.05	5.14	141	40.8	79.4	27.4	346	328	33.9	11.9	10.3	9.8	23	0.32	3.76	1.66	0.51	0.1	0.02	62.2	27.4	8.4	1.7	0.3	0.06	1	328	4.4	4.5	6.05	6.05	6.05	0.02	0.3	5.97	5.97	3.7	61.2	1.62	26.7	0.04	0.7	0.03	0.5	148.9	52.6	89.6	74.7	67.4
***	4.22	3.29	125	30.3	92.1	38	413	449	----	----	8.9	8.9	14.6	0.4	1.65	2.19	0.24	0.11	0.03	39.1	51.9	5.7	2.6	0.7	0.07	1.7	449	3.1	7.5	4.22	4.22	4.22	0.03	0.7	4.38	4.38	1.58	37.4	2.12	50.2	0.07	1.7	0.03	0.7	142.2	46	84	73.8	65.7
***	5.9	4.3	152	38.4	89.3	35.3	396	261	37.7	12.6	13.4	11.3	33.8	0.29	4.51	0.94	0.31	0.11	0.03	76.4	15.9	5.3	1.9	0.5	0.03	0.5	261	2.1	4.6	5.9	5.9	5.9	0.03	0.5	5.91	5.91	4.48	75.9	0.86	14.5	0.08	1.4	0.03	0.5	145	51.7	88	72.3	61.2
***	6.5	5.45	155	46.5	85.3	28.4	333	323	36	11.6	8.9	8.8	15.5	0.29	3.12	2.81	0.38	0.16	0.03	48	43.2	5.8	2.5	0.5	0.06	0.9	323	1.7	4.2	6.51	6.5	6.51	0.03	0.5	6.34	6.34	3.06	47.1	2.67	41	0.14	2.2	0.03	0.5	147.9	48.9	84.6	71.6	63.3
***	5.74	4.84	128	39.1	80.8	26.4	327	234	38.5	13.1	11.1	10.2	25.8	0.24	4.25	1.16	0.31	0.01	0.01	74	20.2	5.4	0.2	0.2	0.01	0.2	234	5	3.8	5.74	5.74	5.74	0.01	0.2	5.69	5.69	4.24	73.8	1.14	19.9	0.02	0.3	0.01	0.2	152.8	52.5	88.7	75.9	63.4
***	6.26	4.8	115	36.5	76	24	315	253	45.1	16.3	13.4	10.5	30	0.27	3.77	1.92	0.49	0.05	0.03	60.2	30.7	7.8	0.8	0.5	0	0	253	14.5	3.7	6.27	6.26	6.27	0.03	0.5	6.19	6.2	3.77	60.2	1.92	30.7	0	0	0.02	0.3	148.3	42.8	82.5	75.3	64
***	9.85	4.23	107	35.5	83.9	25.3	301	194	51	16.8	9.1	9.6	20.7	0.19	2.72	5.75	1.29	0.07	0.02	27.6	58.4	13.1	0.7	0.2	0.04	0.4	194	6.3	3.8	10.12	9.85	10.12	0.02	0.2	9.88	10.16	2.68	27.2	5.74	58.3	0.01	0.1	0.11	1.1	160.2	46.3	83	82.2	64.6
***	8.86	3.18	110	33.6	105.7	34.6	327	140	50.9	13.3	13.6	11.6	36.8	0.16	7.07	1.22	0.46	0.08	0.03	79.8	13.8	5.2	0.9	0.3	0.03	0.3	140	0.2	11	8.86	8.86	8.86	0.03	0.3	8.93	8.93	7.04	79.5	1.22	13.8	0	0	0.02	0.2	150.6	48	87.6	79.9	73.7
***	8.79	3.58	124	36.8	102.8	34.6	337	217	66.2	17.2	15.8	12	39.4	0.26	1.83	5.45	1.16	0.34	0.01	20.8	62	13.2	3.9	0.1	0.02	0.2	217	1.8	13.3	8.79	8.79	8.79	0.01	0.1	8.6	8.6	1.81	20.6	5.45	62	0	0	0.03	0.3	157.3	46.1	92.2	79.8	67.3
***	8.66	4.42	135	39.4	89.1	30.5	343	251	40.3	12.2	10.2	9.9	23.2	0.25	6.4	1.71	0.48	0.02	0.05	74	19.7	5.5	0.2	0.6	0.03	0.3	251	0.8	3.3	8.66	8.66	8.66	0.05	0.6	8.47	8.47	6.37	73.7	1.71	19.7	0	0	0.05	0.6	156.1	47.1	87.8	78.2	70.2
***	8.69	3.06	100	30.6	100	32.7	327	117	48.8	13.2	18.7	13.2	48.9	0.15	6.44	1.56	0.57	0.1	0.02	74	18	6.6	1.2	0.2	0.03	0.3	117	0.3	5	8.69	8.69	8.69	0.02	0.2	8.74	8.74	6.41	73.7	1.56	18	0	0	0.03	0.3	148.8	47.7	82.9	79.6	72.7
***	5.38	4.12	150	42.7	103.6	36.4	351	307	62.4	16.4	10	10	24	0.31	1.3	2.82	0.91	0.33	0.02	24.2	52.4	16.9	6.1	0.4	0.07	1.3	307	1	13.4	5.39	5.38	5.39	0.02	0.4	5.74	5.74	1.23	22.9	2.81	52.2	0.01	0.2	0.07	1.3	144.3	45.7	84.9	82.9	62.8
***	8.36	5.19	144	42	80.9	27.7	343	531	37	12.8	10.6	9.7	22.9	0.52	4.71	2.98	0.5	0.12	0.05	56.4	35.6	6	1.4	0.6	0.12	1.4	531	4.8	4.7	8.36	8.36	8.36	0.05	0.6	8.37	8.37	4.59	55	2.76	33	0.22	2.6	0.03	0.4	136.4	46.3	80.5	71.2	61.6
***	5.8	3.97	127	35.2	88.7	32	361	375	36.3	11.8	7.6	8.2	10.4	0.31	3.67	1.78	0.27	0.06	0.02	63.3	30.7	4.7	1	0.3	0.02	0.3	375	1.6	4.5	5.8	5.8	5.8	0.02	0.3	5.79	5.79	3.65	63	1.62	27.9	0.16	2.8	0.03	0.5	135.9	44.2	77.4	75.7	64.5
***	4.88	4.87	138	42.7	87.7	28.3	323	375	41.8	13	11.7	10.2	25.8	0.38	3.24	1.09	0.5	0.03	0.02	66.5	22.3	10.2	0.6	0.4	0.01	0.2	375	1.9	3.5	4.89	4.88	4.89	0.02	0.4	4.72	4.72	3.23	66.3	1.05	21.5	0.04	0.8	0.03	0.6	151.2	54.6	89.7	79.6	66.8
***	3.92	3.46	109	32.2	93.1	31.5	339	124	44.4	13.1	16	13.6	51	0.17	3.21	0.59	0.12	0	0	81.8	15.1	3.1	0	0	0.01	0.3	124	0.9	3.1	3.92	3.92	3.92	0	0	3.78	3.78	3.2	81.5	0.59	15.1	0	0	0.01	0.3	160.5	48.8	93.1	77	61.2
***	6.01	3.64	134	40.5	111.3	36.8	331	239	67.8	16.4	11.8	11	31.4	0.26	1.1	3.05	1.16	0.67	0.03	18.4	50.7	19.3	11.1	0.5	0.02	0.3	239	0.9	25.4	6.02	6.01	6.02	0.03	0.5	6.13	6.14	1.08	18.1	3.05	50.7	0	0	0.02	0.3	154.1	39.4	89.4	79	56
***	6.11	5.34	141	42.8	80.1	26.4	329	297	36.1	12.4	11.3	10.4	27.1	0.31	3.29	2.11	0.36	0.32	0.03	53.9	34.5	5.9	5.2	0.5	0.01	0.2	297	4.5	4.4	6.12	6.11	6.12	0.03	0.5	6.05	6.05	3.28	53.7	2.1	34.3	0.01	0.2	0.04	0.7	143.1	49.7	89.2	75.8	60.5
***	4.12	4.52	135	39.3	86.9	29.9	344	228	38.7	12	9.4	9.5	19.6	0.22	2.36	1.31	0.3	0.14	0.01	57.3	31.8	7.3	3.4	0.2	0.01	0.2	228	1.5	3.5	4.12	4.12	4.12	0.01	0.2	3.97	3.97	2.35	57.1	1.29	31.3	0.02	0.5	0.02	0.5	159.9	49.5	86.2	74.1	66.3
***	6.39	4.66	126	37.5	80.5	27	336	195	34.5	11.9	9.5	9.3	18.5	0.18	5.28	0.72	0.39	0	0	82.6	11.3	6.1	0	0	0.01	0.2	195	3.6	3.9	6.39	6.39	6.39	0	0	6.44	6.44	5.27	82.4	0.71	11.1	0.01	0.2	0	0	157.3	56.6	86.5	76.1	65.9
***	8.51	4.06	140	36.4	89.7	34.5	385	269	36.6	11.6	11.5	10.4	27.9	0.28	6.24	1.56	0.64	0.04	0.03	73.3	18.3	7.5	0.5	0.4	0.02	0.2	269	1.5	4.3	8.52	8.51	8.52	0.03	0.4	8.13	8.13	6.22	73.1	1.37	16.1	0.19	2.2	0.02	0.2	152	54.2	87.2	78.4	71.3
***	4.14	4.5	127	37.4	83.1	28.2	340	134	38.8	12.8	12.4	12.3	38.8	0.16	2.49	1.2	0.44	0.01	0	60.2	29	10.6	0.2	0	0.01	0.2	134	3.3	3.5	4.14	4.14	4.14	0	0	4.11	4.11	2.48	60	1.15	27.8	0.05	1.2	0.01	0.2	155.8	52	85	77.5	67.4
***	4.01	4.12	122	36.7	89.1	29.6	332	410	38.5	11.9	10	9.6	20.9	0.39	1.62	1.83	0.31	0.23	0.02	40.5	45.6	7.7	5.7	0.5	0.02	0.5	410	1	3.3	4.01	4.01	4.01	0.02	0.5	3.91	3.92	1.6	40	1.74	43.4	0.09	2.2	0.02	0.5	148.1	49.4	88	77.8	67.8
***	6.25	4.35	130	38.4	88.3	29.9	339	181	40.8	12.4	9.5	9.7	21	0.17	4.03	1.73	0.48	0	0.01	64.4	27.7	7.7	0	0.2	0.01	0.2	181	1.2	3.2	6.25	6.25	6.25	0.01	0.2	6.05	6.05	4.02	64.2	1.7	27.2	0.03	0.5	0.02	0.3	156.3	54.5	90.6	76.3	65.6
***	4.73	4.29	125	36.7	85.5	29.1	341	190	37.9	12.1	10	9.8	21.3	0.19	2.69	1.6	0.34	0.09	0.01	56.9	33.8	7.2	1.9	0.2	0.01	0.2	190	1.7	3.4	4.73	4.73	4.73	0.01	0.2	4.74	4.74	2.68	56.7	1.55	32.7	0.05	1.1	0.02	0.4	154.2	56	92.8	81.2	69
***	8.43	4	120	36.7	91.8	30	327	154	47.8	14.2	18.7	12.7	46.2	0.2	6.92	1.08	0.4	0	0.03	82.1	12.8	4.7	0	0.4	0.04	0.5	154	1.1	3.9	8.43	8.43	8.43	0.03	0.4	8.62	8.62	6.88	81.6	1.08	12.8	0	0	0.03	0.4	161.1	49.9	94.8	76.6	65.3
***	16.05	5.02	156	44.6	88.8	31.1	350	573	48.7	15.2	8.8	9.5	16.3	0.54	7.83	3.78	1.93	1.74	0.77	48.8	23.6	12	10.8	4.8	1.99	12.4	573	2	4.3	17.19	16.05	17.19	0.77	4.8	16.36	16.36	5.84	36.4	3.13	19.6	0.65	4	1.06	6.6	171.4	102	120.5	87.8	66.5
***	4.57	4.8	148	43.9	91.5	30.8	337	215	41.1	12.3	17.8	12.5	45.5	0.27	2.39	1.7	0.2	0.25	0.03	52.2	37.2	4.4	5.5	0.7	0.01	0.2	215	0.7	3.5	4.57	4.57	4.57	0.03	0.7	4.49	4.49	2.38	52	1.7	37.2	0	0	0.03	0.7	149.5	43.1	86.4	76.4	62.7
***	16.42	5.1	160	45.9	90	31.4	349	588	49.6	15.1	8.7	9.4	16.3	0.55	7.62	3.9	2.13	1.96	0.81	46.4	23.8	13	11.9	4.9	1.89	11.5	588	1.5	4.5	17.55	16.42	17.55	0.81	4.9	16.63	16.63	5.73	34.9	3.19	19.5	0.71	4.3	1.01	6.2	172.3	97.8	121	87.6	63.8
***	9.05	3.99	121	36.9	92.5	30.3	328	352	40.8	12	9.4	9.2	17.9	0.32	4.74	3.65	0.62	0.02	0.02	52.4	40.3	6.9	0.2	0.2	0.01	0.1	352	0.4	3.1	9.05	9.05	9.05	0.02	0.2	8.97	8.97	4.73	52.3	3.65	40.3	0	0	0.02	0.2	151.8	45.5	83.1	78.6	71.7
***	3.03	2.33	54	16.7	71.7	23.2	323	90	50.8	20.1	6.2	8.2	7.4	0.07	1.16	1.04	0.37	0.32	0.14	38.3	34.3	12.2	10.6	4.6	0.29	9.6	90	26	1.9	3.17	3.03	3.17	0.14	4.6	2.97	2.97	0.87	28.7	0.87	28.7	0.17	5.6	0.15	5	171.3	102	117.2	86.7	69
***	6.7	4.86	138	40.6	83.5	28.4	340	248	38	12.7	14.2	11.2	34.7	0.28	5.23	1.09	0.24	0.12	0.02	78	16.3	3.6	1.8	0.3	0.03	0.4	248	3.9	4.8	6.7	6.7	6.7	0.02	0.3	6.79	6.79	5.2	77.6	0.97	14.5	0.12	1.8	0.01	0.1	151.9	52.7	90.4	76.3	68.7
***	19.11	3.53	103	31.3	88.7	29.2	329	314	40.9	13.6	11.1	10.2	26	0.32	16.71	1.62	0.76	0	0.02	87.4	8.5	4	0	0.1	0.09	0.5	314	1.8	4.7	19.12	19.11	19.12	0.02	0.1	19.18	19.18	16.62	86.9	1.61	8.4	0.01	0.1	0.02	0.1	156.9	45.9	92.7	80.2	67.4
***	6.24	4.54	133	40	88.1	29.3	333	385	38.8	12	9.3	8.9	16	0.34	4.73	1.09	0.21	0.2	0.01	75.7	17.5	3.4	3.2	0.2	0.02	0.3	385	1.4	3.5	6.24	6.24	6.24	0.01	0.2	6.29	6.29	4.71	75.4	0.94	15.1	0.15	2.4	0.02	0.3	145	49.7	80.5	75.9	69.1
***	9.08	4.48	132	37.8	84.4	29.5	349	243	35.9	11.8	10.4	9.8	23.2	0.24	7.45	0.93	0.62	0.05	0.03	82.1	10.2	6.8	0.6	0.3	0.03	0.3	243	1.9	3.6	9.08	9.08	9.08	0.03	0.3	9.25	9.25	7.42	81.8	0.86	9.4	0.07	0.8	0.02	0.2	141.3	53.8	91.7	77.8	62.4
***	12.14	3.85	95	31	80.5	24.7	306	224	47.8	16.6	12.6	10.6	31	0.24	9.55	1.77	0.63	0.13	0.06	78.6	14.6	5.2	1.1	0.5	0.07	0.6	224	9.5	3.5	12.14	12.14	12.14	0.06	0.5	12.42	12.42	9.48	78	1.77	14.6	0	0	0.04	0.3	161.4	50.9	90.5	79.8	69.5
***	10.44	3.89	117	36.5	93.8	30.1	321	321	54.6	15.9	12.8	10.8	31.3	0.35	7.63	2.05	0.52	0.21	0.03	73.1	19.6	5	2	0.3	0.03	0.3	321	2.1	4.9	10.44	10.44	10.44	0.03	0.3	10.62	10.62	7.6	72.8	2.05	19.6	0	0	0.04	0.4	148.2	46.3	84.7	79.8	72.1
***	7.73	4.14	116	34	82.1	28	341	221	41.2	14.2	12.5	11.1	32.8	0.24	2.67	4.27	0.64	0.13	0.02	34.5	55.2	8.3	1.7	0.3	0.01	0.1	221	5.2	3.7	7.75	7.73	7.75	0.02	0.3	7.71	7.72	2.66	34.4	4.1	53	0.17	2.2	0.05	0.6	151.4	41.9	80.4	77.3	66.5
***	5.89	3.91	122	38.8	99.2	31.2	314	187	46.6	12.7	11.1	10	25.1	0.19	4.4	1.08	0.35	0.05	0.01	74.8	18.3	5.9	0.8	0.2	0.03	0.5	187	0.5	5.1	5.89	5.89	5.89	0.01	0.2	6.06	6.06	4.37	74.3	1.08	18.3	0	0	0.01	0.2	153.9	43	79.5	83	69.1
***	13.6	4.79	169	48.7	101.7	35.3	347	424	61.5	17	9.3	9	16.4	0.38	7.28	4.48	1.06	0.74	0.04	53.6	32.9	7.8	5.4	0.3	0.18	1.3	424	1.1	12.4	13.67	13.6	13.67	0.04	0.3	13.95	14.02	7.1	52.3	4.48	32.9	0	0	0.06	0.4	145.7	37.6	79.3	79	53.4
***	11.69	4.36	140	42.6	97.7	32.1	329	287	45.3	12.5	13.7	11.1	34.3	0.32	8.44	1.75	1.16	0.28	0.06	72.2	15	9.9	2.4	0.5	0.08	0.7	287	0.2	4.4	11.69	11.69	11.69	0.06	0.5	11.59	11.59	8.36	71.5	1.74	14.9	0.01	0.1	0.06	0.5	153.7	47.7	90.8	77.3	70.1
***	5.83	4.61	142	43	93.3	30.8	330	165	46.4	13.6	16.7	12.3	42.5	0.2	4.95	0.64	0.2	0.01	0.03	84.9	11	3.4	0.2	0.5	0.02	0.3	165	1	4	5.83	5.83	5.83	0.03	0.5	5.9	5.9	4.93	84.6	0.64	11	0	0	0.03	0.5	148	47.8	88.8	79.6	62.3
***	9.4	3.38	126	37.1	109.8	37.3	340	201	60.6	14.8	7.9	9	15.5	0.18	4.48	3.34	1.06	0.5	0.02	47.7	35.5	11.3	5.3	0.2	0.03	0.3	201	0.6	19.7	9.4	9.4	9.4	0.02	0.2	9.46	9.46	4.45	47.4	3.33	35.4	0.01	0.1	0.02	0.2	146.5	44.4	88.2	78	65.8
***	8.16	4.36	140	41.7	95.6	32.1	336	214	47.6	13.4	12.8	10.6	30.3	0.23	6.23	1.41	0.47	0.04	0.01	76.3	17.3	5.8	0.5	0.1	0.03	0.4	214	0.5	4.5	8.16	8.16	8.16	0.01	0.1	8.23	8.23	6.2	75.9	1.41	17.3	0	0	0.01	0.1	157	46.8	83.9	73.4	63.6
***	4.95	4.85	125	39.8	82.1	25.8	314	265	48.9	16.6	8.8	8.9	16.2	0.24	3.46	1.11	0.34	0.02	0.02	69.9	22.4	6.9	0.4	0.4	0.01	0.2	265	7.5	4.1	4.95	4.95	4.95	0.02	0.4	4.98	4.98	3.45	69.7	1.1	22.2	0.01	0.2	0.01	0.2	156.7	49.9	86.6	78.9	69.8
***	5.43	5.26	145	42.6	81	27.6	340	184	35.5	12	10.8	10.1	24.8	0.19	3.13	1.66	0.56	0.06	0.02	57.6	30.6	10.3	1.1	0.4	0.01	0.2	184	3.2	4.1	5.43	5.43	5.43	0.02	0.4	5.41	5.41	3.12	57.4	1.63	30	0.03	0.6	0.03	0.6	155.5	54.6	92.4	75.5	65.3
***	6.15	4.21	127	37.1	88.1	30.2	342	319	37.6	12.7	7.2	7.9	8.7	0.25	3.07	2.32	0.6	0.14	0.02	49.9	37.7	9.8	2.3	0.3	0.03	0.5	319	2.2	4.8	6.15	6.15	6.15	0.02	0.3	6.04	6.04	3.04	49.4	2.24	36.4	0.08	1.3	0.02	0.3	148.6	51.4	82.5	75	64.2
***	12.58	4.22	129	35.9	85.1	30.6	359	191	34.9	11.4	10.5	9.9	24.1	0.19	9.71	2.25	0.5	0.08	0.04	77.2	17.9	4	0.6	0.3	0.07	0.6	191	1.6	3.9	12.58	12.58	12.58	0.04	0.3	12.97	12.97	9.64	76.6	2.1	16.7	0.15	1.2	0.04	0.3	147.4	56.1	88.3	76.7	71.4
***	8.35	3.98	122	36.4	91.5	30.7	335	263	42.2	12.6	14.3	11.3	35.4	0.3	5.19	2.2	0.83	0.09	0.04	62.2	26.3	9.9	1.1	0.5	0.02	0.2	263	1	3	8.35	8.35	8.35	0.04	0.5	8.18	8.18	5.17	62	2.11	25.2	0.09	1.1	0.03	0.4	142	53.8	85.9	74.5	66.2
***	7.8	4.39	134	38.7	88.2	30.5	346	210	37.2	11.6	10.2	10.1	23.2	0.21	5.76	1.38	0.59	0.04	0.03	73.8	17.7	7.6	0.5	0.4	0.02	0.3	210	1	3.1	7.8	7.8	7.8	0.03	0.4	7.99	7.99	5.74	73.5	1.32	16.9	0.06	0.8	0.01	0.1	151.7	56.7	88.9	78.7	71.3
***	4.53	4.56	137	41.7	91.4	30	329	84	49.4	15	16.8	12.6	46.6	0.11	3.22	0.92	0.34	0.04	0.01	71.1	20.3	7.5	0.9	0.2	0.18	4	84	1.5	5.3	4.53	4.53	4.53	0.01	0.2	4.57	4.57	3.04	67.1	0.92	20.3	0	0	0.01	0.2	148.8	54.2	84	79.9	69.9
***	8.27	4.18	120	36	86.1	28.7	333	320	38.4	12.1	9.1	9.4	19.4	0.3	2.61	5.03	0.53	0.07	0.03	31.6	60.8	6.4	0.8	0.4	0.1	1.2	320	1.6	3.3	8.27	8.27	8.27	0.03	0.4	8.16	8.17	2.51	30.4	5.01	60.6	0.02	0.2	0.04	0.5	143.3	50.7	89.4	75.5	65.1
***	6.57	3.88	111	35.4	91.2	28.6	314	299	41.9	12.5	10.3	9.8	22.9	0.29	4.6	1.52	0.34	0.07	0.04	70	23.1	5.2	1.1	0.6	0.01	0.2	299	0.7	3	6.57	6.57	6.57	0.04	0.6	6.89	6.89	4.59	69.8	1.52	23.1	0	0	0.03	0.5	154.5	47.5	87.8	78.8	68.3
***	4.43	4.7	128	38.1	81.1	27.2	336	257	35.9	12	9.6	9.4	19.1	0.24	2.26	1.55	0.54	0.07	0.01	51	35	12.2	1.6	0.2	0.01	0.2	257	4.2	3.8	4.43	4.43	4.43	0.01	0.2	4.54	4.54	2.25	50.8	1.5	33.9	0.05	1.1	0.02	0.5	152	54.4	89.8	76.1	69.6
***	5.84	4.59	126	38.1	83	27.5	331	273	36.9	12.7	9.9	9.6	20.9	0.26	3.42	1.8	0.42	0.12	0.08	58.5	30.8	7.2	2.1	1.4	0.03	0.5	273	3	4.2	5.84	5.84	5.84	0.08	1.4	5.95	5.95	3.39	58	1.76	30.1	0.04	0.7	0.07	1.2	146.7	46.6	85.5	76.6	68.1
***	5.33	4.97	141	41.4	83.3	28.4	341	370	36.2	11.9	8.9	9.3	19	0.34	3.29	1.74	0.25	0.03	0.02	61.7	32.6	4.7	0.6	0.4	0.02	0.4	370	2.7	4.1	5.33	5.33	5.33	0.02	0.4	5.34	5.34	3.27	61.3	1.67	31.3	0.07	1.3	0.02	0.4	143.4	47.2	83.1	72.4	63.5
***	6.41	4.69	149	42.8	91.3	31.8	348	248	39.9	12	10.4	9.5	20.9	0.24	3.92	1.99	0.33	0.13	0.04	61.3	31	5.1	2	0.6	0.02	0.3	248	0.5	3.5	6.41	6.41	6.41	0.04	0.6	6.36	6.36	3.9	61	1.99	31	0	0	0.06	0.9	148.9	46.5	84.1	77.1	65.1
***	8.96	3.37	106	32.9	97.6	31.5	322	183	63.2	17.7	12.2	10.2	26.8	0.19	7.23	1.08	0.63	0.01	0.01	80.7	12.1	7	0.1	0.1	0.05	0.6	183	1.2	8.6	8.96	8.96	8.96	0.01	0.1	9.04	9.04	7.18	80.1	1.08	12.1	0	0	0.02	0.2	155.6	47.3	86.1	79.3	71.9
***	9.21	4.9	146	45	91.8	29.8	324	228	42.9	12.8	16.1	12	40.7	0.27	5.63	2.54	0.67	0.29	0.08	61.1	27.6	7.3	3.1	0.9	0.02	0.2	228	0.8	3.8	9.22	9.21	9.22	0.08	0.9	9.1	9.1	5.61	60.9	2.54	27.6	0	0	0.07	0.8	153.1	46.1	86.8	79.1	66.6
***	6.01	4.03	128	38.6	95.8	31.8	332	250	45.6	13	10.1	9.6	20.7	0.24	3.57	1.94	0.46	0.02	0.02	59.4	32.3	7.7	0.3	0.3	0.02	0.3	250	0.4	3.9	6.01	6.01	6.01	0.02	0.3	6.05	6.05	3.55	59.1	1.93	32.1	0.01	0.2	0.03	0.5	161.7	49.9	90.8	77.3	71.5
***	24.91	4.47	175	50.7	113.4	39.1	345	301	65.4	15.3	9.1	9.6	20.2	0.29	19.99	3.07	1.41	0.31	0.13	80.3	12.3	5.7	1.2	0.5	1.04	4.2	301	0.7	28.7	24.97	24.91	24.97	0.13	0.5	24.34	24.4	18.95	76.1	3.07	12.3	0	0	0.1	0.4	155	43.2	87.2	79	59.2
[truncated: 13 more columns]
