# Supplementary material for: Use peripheral blood leukocyte parameters combined with inflammatory indicators in diagnosis and severity assessment of mycoplasma pneumoniae pneumonia in children
Source: PLoS One. 2025 Jun 3;20(6):e0321454. doi: 10.1371/journal.pone.0321454 (PMC12132943; doi:10.1371/journal.pone.0321454)
Supplement: S2 Data — (XLSX) [file pone.0321454.s002.xlsx]

## Sheet: Sheet2
[ID]	classification（0：Bacterial Pneumonia group；1：MPP）	PCT	LDH	CKMB	a-HBDH	CRP	SAA	D-D	APTT	FIB	WBC(10^9/L)	RBC(10^12/L)	HGB(g/L)	HCT(%)	MCV(fL)	MCH(pg)	MCHC(g/L)	PLT(10^9/L)	RDW-SD(fL)	RDW-CV(%)	PDW(fL)	MPV(fL)	P-LCR(%)	PCT(%)	NRBC#(10^9/L)	NRBC%(%)	NEUT#(10^9/L)	LYMPH#(10^9/L)	MONO#(10^9/L)	EO#(10^9/L)	BASO#(10^9/L)	NEUT%(%)	LYMPH%(%)	MONO%(%)	EO%(%)	BASO%(%)	[IG#(10^9/L)]	[IG%(%)]	[PLT-I(10^9/L)]	[MicroR(%)]	[MacroR(%)]	[TNC(10^9/L)]	[WBC-N(10^9/L)]	[TNC-N(10^9/L)]	[BA-N#(10^9/L)]	[BA-N%(%)]	[WBC-D(10^9/L)]	[TNC-D(10^9/L)]	[NEUT#&(10^9/L)]
***	1	0.21	389	22.6	290	15.77	129.06		42.9	3.89	14.27	4.57	164	46	100.7	35.9	357	318	59.1	15.9	13	10.7	31.1	0.34	0.02	0.1	5.69	5.85	1.46	1.18	0.09	39.9	41	10.2	8.3	0.6	0.14	1	318	2.2	10.3	14.29	14.27	14.29	0.09	0.6	13.98	14	5.55
***	1	0.16	257	13.8	190	19.76	78.62	1.09	39.3	3.3	8.94	3.96	123	36.8	92.9	31.1	334	240	42.7	12.6	10.2	9.6	21.6	0.23	0	0	6.88	1.31	0.66	0.07	0.02	76.9	14.7	7.4	0.8	0.2	0.02	0.2	240	0.5	3.1	8.94	8.94	8.94	0.02	0.2	8.96	8.96	6.86
***	1	0.3	734	111.8	645	13.03	179.08	3.58	28.3	3.5	5.09	3.79	120	36.5	96.3	31.7	329	178	59.7	17.1	12.9	11.3	34.6	0.2	0	0	3.69	0.96	0.43	0.01	0	72.5	18.9	8.4	0.2	0	0.02	0.4	178	0.9	7.7	5.09	5.09	5.09	0	0	4.94	4.94	3.67
***	1	0.23	271	21.7	181	0.77			27.5	2.94	5.26	3.95	115	36.2	91.6	29.1	318	187	48.8	14.5	15.2	12.2	41.3	0.23	0.01	0.2	2.52	1.94	0.55	0.24	0.01	47.8	36.9	10.5	4.6	0.2	0.02	0.4	187	2.4	3.5	5.27	5.26	5.27	0.01	0.2	5.33	5.33	2.5
***	1	0.26	554	114.4	475	25.97		0.63	37.9	5.1	9.45	4.65	135	40.7	87.5	29	332	251	39.8	12.4	10.6	9.9	23.4	0.25	0	0	7.51	1.4	0.4	0.11	0.03	79.5	14.8	4.2	1.2	0.3	0.12	1.3	251	1.2	3.5	9.45	9.45	9.45	0.03	0.3	9.59	9.59	7.39
***	1	0.08	259	25.4	187	5.62		0.27	36.4	4.19	8.79	3.58	124	36.8	102.8	34.6	337	217	66.2	17.2	15.8	12	39.4	0.26	0	0	1.83	5.45	1.16	0.34	0.01	20.8	62	13.2	3.9	0.1	0.02	0.2	217	1.8	13.3	8.79	8.79	8.79	0.01	0.1	8.6	8.6	1.81
***	1	0.22	393	28.6	264	7.98	150.15	0.37	31	5.58	3.03	2.33	54	16.7	71.7	23.2	323	90	50.8	20.1	6.2	8.2	7.4	0.07	0.14	4.6	1.16	1.04	0.37	0.32	0.14	38.3	34.3	12.2	10.6	4.6	0.29	9.6	90	26	1.9	3.17	3.03	3.17	0.14	4.6	2.97	2.97	0.87
***	1	0.39	928	36.9	671	30.82		14.16	30.7	3.54	6.38	4.59	143	42.7	93	31.2	335	155	48.8	14.3	10.4	10.2	26	0.16	0	0	4.19	1.4	0.6	0.15	0.04	65.7	21.9	9.4	2.4	0.6	0.12	1.9	155	1.1	4.6	6.38	6.38	6.38	0.04	0.6	6.39	6.39	4.07
***	1	0.18	336	43.5	263	0.82	5	0.14	34.9	2.98	4.28	4.35	136	41.8	96.1	31.3	325	201	48.2	13.5	13	11	32.9	0.22	0	0	2.75	1.22	0.21	0.08	0.02	64.2	28.5	4.9	1.9	0.5	0	0	201	0.5	4.2	4.28	4.28	4.28	0.02	0.5	4.19	4.19	2.75
***	1	0.27	266	40.8	186	48.22		0.41	33.9	4.68	7.32	4.65	142	40.1	86.2	30.5	354	232	40.3	12.9	11	10.3	26.6	0.24	0.01	0.1	5.11	1.8	0.25	0.13	0.03	69.8	24.6	3.4	1.8	0.4	0.01	0.1	232	1.8	3.9	7.33	7.32	7.33	0.03	0.4	7	7.01	5.1
***	1	0.26	273	18.5	199	0.55					6.85	3.68	132	38	103.3	35.9	347	177	54.5	14.4	14.4	11.6	36.2	0.21	0	0	1.74	3.37	1.13	0.58	0.03	25.4	49.2	16.5	8.5	0.4	0.01	0.1	177	1.4	9.4	6.85	6.85	6.85	0.03	0.4	6.73	6.73	1.73
***	1	0.27	305	22.7	213		116.75		33.6	3.53	7.58	3.45	113	34.8	100.9	32.8	325	102	49.6	13.2	14.7	12	40.4	0.12	0.05	0.7	5.16	1.69	0.64	0.06	0.03	68.1	22.3	8.4	0.8	0.4	0.12	1.6	102	0.4	6.5	7.63	7.58	7.63	0.03	0.4	7.41	7.46	5.04
***	1	0.24	308	29.5	247	6.68			38.7	3.58	11.75	3.63	102	32.7	90.1	28.1	312	175	52.8	16.3	16.5	12.3	43.8	0.21	0	0	9.37	1.63	0.64	0.09	0.02	79.7	13.9	5.4	0.8	0.2	0.08	0.7	175	2.9	4.7	11.75	11.75	11.75	0.02	0.2	11.78	11.78	9.29
***	1	0.18	521	18.2	378	44.07			27	4.55	6.57	3.88	111	35.4	91.2	28.6	314	299	41.9	12.5	10.3	9.8	22.9	0.29	0	0	4.6	1.52	0.34	0.07	0.04	70	23.1	5.2	1.1	0.6	0.01	0.2	299	0.7	3	6.57	6.57	6.57	0.04	0.6	6.89	6.89	4.59
***	1	0.23	896	197.1	804	8.19	130.46	0.54	32.1	4.95	7.65	3.96	126	37.3	94.2	31.8	338	194	43.4	12.6	10.4	9.7	22.8	0.19	0.01	0.1	4.81	1.9	0.8	0.07	0.07	62.9	24.8	10.5	0.9	0.9	0.3	3.9	194	0.6	4.3	7.66	7.65	7.66	0.07	0.9	7.56	7.57	4.51
***	1	0.19	340	273	249	6.41	26.5	0.31	30.9	4.55	8.79	3.46	103	32.5	93.9	29.8	317	170	60.4	17.5	15.4	12.1	41.8	0.21	0.01	0.1	7.51	0.78	0.47	0.01	0.02	85.5	8.9	5.3	0.1	0.2	0.02	0.2	170	2.5	5.8	8.8	8.79	8.8	0.02	0.2	8.8	8.8	7.49
***	1	0.23	266	21.7	212	5.12		0.34	30.2	4.31	7.8	4.39	134	38.7	88.2	30.5	346	210	37.2	11.6	10.2	10.1	23.2	0.21	0	0	5.76	1.38	0.59	0.04	0.03	73.8	17.7	7.6	0.5	0.4	0.02	0.3	210	1	3.1	7.8	7.8	7.8	0.03	0.4	7.99	7.99	5.74
***	1	0.54	234	14.3	175	49.5	111.18	0.33	22.1	3.46	11.56	3.54	89	28.1	79.4	25.1	317	411	56.9	19.8	8.7	9.3	19.3	0.38	0	0	5.77	4.37	1.14	0.24	0.04	49.9	37.8	9.9	2.1	0.3	0.05	0.4	411	14.8	2.9	11.56	11.56	11.56	0.04	0.3	11.52	11.52	5.72
***	1	0.2	220	17.9	183	5.97		0.24	32.5	5.76	8.26	2.93	82	25.7	87.7	28	319	165	64.6	20.1	10.3	10.5	27.9	0.17	0	0	6.48	1.24	0.45	0.06	0.03	78.5	15	5.4	0.7	0.4	0.03	0.4	165	7.1	4.4	8.26	8.26	8.26	0.03	0.4	8.13	8.13	6.45
***	1	0.21	291	32.1	228	12.36	102.22	0.53	31.5	3.61	6.27	3.88	118	34.5	88.9	30.4	342	231	40.5	12.5	10.7	10	24.1	0.23	0	0	3.83	1.75	0.56	0.12	0.01	61.1	27.9	8.9	1.9	0.2	0.01	0.2	231	1	2.9	6.27	6.27	6.27	0.01	0.2	6.13	6.13	3.82
***	1	0.23	362	26.8	261	28.67	184.12	0.63	31	5.41	7.56	4.48	141	42.9	95.8	31.5	329	309	42.8	12.2	11.7	10.4	28.8	0.32	0	0	5.09	1.78	0.53	0.12	0.04	67.4	23.5	7	1.6	0.5	0.02	0.3	309	0.4	3.8	7.56	7.56	7.56	0.04	0.5	7.78	7.78	5.07
***	1	0.35	513	19.9	377	36.49	134.87	5.55	30.2	4.55	10.33	4.38	160	45.2	103.2	36.5	354	272	57.4	15	9.3	9.4	19.7	0.26	0.01	0.1	6.57	2.07	1.03	0.64	0.02	63.6	20	10	6.2	0.2	0.04	0.4	272	1	11.5	10.34	10.33	10.34	0.02	0.2	10.43	10.44	6.53
***	1	0.16	268	23.8	199	17.16	91.8	0.91	32.2	5.25	11.79	4.44	139	39.7	89.4	31.3	350	311	41.9	12.9	10.3	9.7	22.1	0.3	0	0	8.36	2.49	0.84	0.07	0.03	70.9	21.1	7.1	0.6	0.3	0.07	0.6	311	1	3.7	11.79	11.79	11.79	0.03	0.3	11.84	11.84	8.29
***	1	0.23	499	43.1	382	23.15	94.71	1.71	35.3	3.7	4.55	4.46	123	36.7	82.3	27.6	335	200	37.8	12.4	11.7	10.4	28.4	0.21	0	0	2.95	1.05	0.38	0.16	0.01	64.8	23.1	8.4	3.5	0.2	0.02	0.4	200	3.4	3.6	4.55	4.55	4.55	0.01	0.2	4.51	4.51	2.93
***	1	0.09	663	110.6	498	4.44	15.93	4.3	27.4	2.73	9.4	3.38	126	37.1	109.8	37.3	340	201	60.6	14.8	7.9	9	15.5	0.18	0	0	4.48	3.34	1.06	0.5	0.02	47.7	35.5	11.3	5.3	0.2	0.03	0.3	201	0.6	19.7	9.4	9.4	9.4	0.02	0.2	9.46	9.46	4.45
***	1	0.21	319	13.8	235	5.64		1.09	30.3	6.37	6.15	4.72	179	57	120.8	37.9	314	142	76.6	16.8	10.7	9.7	23.3	0.14	2.13	34.6	3.74	1.91	0.33	0.09	0.08	60.7	31.1	5.4	1.5	1.3	0.05	0.8	142	0.4	41.6	8.28	6.15	8.28	0.08	1.3	6.01	8.1	3.69
***	1	0.47				11.7			38.8	3.46	14.28	4.05	122	34.6	85.4	30.1	353	508	37.2	12.1	10.1	9.7	21.3	0.49	0	0	10.23	2.84	0.76	0.42	0.03	71.7	19.9	5.3	2.9	0.2	0.1	0.7	508	2.1	3.5	14.28	14.28	14.28	0.03	0.2	14.2	14.2	10.13
***	1	0.53	656	42.5	450	58.59	>200	1.76	37.1	4.76	7.23	4.09	127	37.7	92.2	31.1	337	257	42.3	12.5	12.1	10.7	30	0.27	0	0	4.79	1.88	0.45	0.08	0.03	66.3	26	6.2	1.1	0.4	0.02	0.3	257	0.6	3.3	7.23	7.23	7.23	0.03	0.4	7.29	7.29	4.77
***	1	0.45	529	32.8	379	83.22		3.83	34.6	5.25	11.69	4.36	140	42.6	97.7	32.1	329	287	45.3	12.5	13.7	11.1	34.3	0.32	0	0	8.44	1.75	1.16	0.28	0.06	72.2	15	9.9	2.4	0.5	0.08	0.7	287	0.2	4.4	11.69	11.69	11.69	0.06	0.5	11.59	11.59	8.36
***	1	0.2	247	22.4	202	24.31		1.65	28.1	5.25	10.44	3.89	117	36.5	93.8	30.1	321	321	54.6	15.9	12.8	10.8	31.3	0.35	0	0	7.63	2.05	0.52	0.21	0.03	73.1	19.6	5	2	0.3	0.03	0.3	321	2.1	4.9	10.44	10.44	10.44	0.03	0.3	10.62	10.62	7.6
***	1	0.94	230	12.7	172	8.3			30.8	2.73	9.88	3.84	120	34.4	89.6	31.3	349	211	44.3	13.5	11	10.3	27.6	0.22	0	0	8.06	1.26	0.49	0.05	0.02	81.5	12.8	5	0.5	0.2	0.12	1.2	211	1.1	3.5	9.88	9.88	9.88	0.02	0.2	9.78	9.78	7.94
***	1	0.36	388	22.6	285	10.23	129.43				4.32	3.53	113	31	87.8	32	365	211	37.8	13.2	13	11.5	36	0.24	0.01	0.2	2.94	0.78	0.27	0.31	0.02	67.9	18.1	6.3	7.2	0.5	0.01	0.2	211	2.7	4.8	4.33	4.32	4.33	0.02	0.5	4.35	4.35	2.93
***	1	0.18	292	13.3	227	5.08		0.57	29.6	4.3	12.58	4.22	129	35.9	85.1	30.6	359	191	34.9	11.4	10.5	9.9	24.1	0.19	0	0	9.71	2.25	0.5	0.08	0.04	77.2	17.9	4	0.6	0.3	0.07	0.6	191	1.6	3.9	12.58	12.58	12.58	0.04	0.3	12.97	12.97	9.64
***	1	0.16	390	60.3	323	29.48	108.69	0.72	30.5	3.98	8.84	5.06	142	43.4	85.8	28.1	327	405	41.1	13.2	9.6	9.7	23.3	0.39	0	0	4.75	3.43	0.44	0.17	0.05	53.7	38.8	5	1.9	0.6	0.15	1.7	405	3.1	4.1	8.84	8.84	8.84	0.05	0.6	9.19	9.19	4.6
***	1	0.28	404	31	326	6.1	93.53	1.78	28.7	3.42	8.05	3.23	92	28.9	89.5	28.5	318	184	65.8	20.4	9.4	9.4	20.3	0.17	0.03	0.4	6.4	1.12	0.47	0.05	0.01	79.6	13.9	5.8	0.6	0.1	0.06	0.7	184	6.7	6.2	8.08	8.05	8.08	0.01	0.1	8.16	8.19	6.34
***	1	0.27	291	42.8	244	14.79			32.3	3.96	5.74	4.84	128	39.1	80.8	26.4	327	234	38.5	13.1	11.1	10.2	25.8	0.24	0	0	4.25	1.16	0.31	0.01	0.01	74	20.2	5.4	0.2	0.2	0.01	0.2	234	5	3.8	5.74	5.74	5.74	0.01	0.2	5.69	5.69	4.24
***	1	0.33	272	19.2	217	89.9	5.71	0.88	39.7	4.81	5.8	3.97	127	35.2	88.7	32	361	375	36.3	11.8	7.6	8.2	10.4	0.31	0	0	3.67	1.78	0.27	0.06	0.02	63.3	30.7	4.7	1	0.3	0.02	0.3	375	1.6	4.5	5.8	5.8	5.8	0.02	0.3	5.79	5.79	3.65
***	1	0.11	282	19.3	228	2.19		0.37	34.2	3.3	8.45	4.05	129	38.5	95.1	31.9	335	208	48.8	14	12.2	10.5	28.7	0.22	0	0	6.06	1.82	0.54	0.01	0.02	71.8	21.5	6.4	0.1	0.2	0.05	0.6	208	0.9	4.4	8.45	8.45	8.45	0.02	0.2	8.46	8.46	6.01
***	1	0.32	227	17.5	181	2.68	16.2	0.26	33	3.64	5.43	5.26	145	42.6	81	27.6	340	184	35.5	12	10.8	10.1	24.8	0.19	0	0	3.13	1.66	0.56	0.06	0.02	57.6	30.6	10.3	1.1	0.4	0.01	0.2	184	3.2	4.1	5.43	5.43	5.43	0.02	0.4	5.41	5.41	3.12
***	1	0.24	247	18.1	191	17.02	78.34				8.27	4.18	120	36	86.1	28.7	333	320	38.4	12.1	9.1	9.4	19.4	0.3	0	0	2.61	5.03	0.53	0.07	0.03	31.6	60.8	6.4	0.8	0.4	0.1	1.2	320	1.6	3.3	8.27	8.27	8.27	0.03	0.4	8.16	8.17	2.51
***	1	0.2	991	276.1	878	10.15	95.53	1.21	33	3.54	4.7	4.62	138	39.7	85.9	29.9	348	387	36.6	11.9	12.3	10.9	31.2	0.42	0	0	1.89	2.38	0.26	0.15	0.02	40.3	50.6	5.5	3.2	0.4	0.01	0.2	387	2	3.9	4.7	4.7	4.7	0.02	0.4	4.73	4.74	1.88
***	1	0.26	355	27	292	0.82	8.29	0.36	33.5	2.94	3.59	4.62	131	38.6	83.5	28.4	339	216	35.8	12.6	10.6	10.1	24.8	0.22	0	0	2.15	0.96	0.34	0.13	0.01	59.9	26.7	9.5	3.6	0.3	0.01	0.3	216	4.5	5.7	3.59	3.59	3.59	0.01	0.3	3.65	3.65	2.14
***	1	0.22	340	24.4	246	3.38			32	3.05	7.6	5.13	143	40.9	79.7	27.9	350	165	35.3	12.2	9.8	8.8	16.1	0.14	0	0	4.33	2.72	0.5	0.04	0.01	57	35.8	6.6	0.5	0.1	0.01	0.1	165	4.9	4.5	7.6	7.6	7.6	0.01	0.1	7.28	7.28	4.32
***	1	0.27	257	24.2	208	10.7	19.52	0.21	31.9	3.32	5.26	5.03	136	42.3	84.1	27	322	302	37.4	12.3	8.4	8.6	13.7	0.26	0.01	0.2	2.12	2.77	0.24	0.12	0.01	40.2	52.7	4.6	2.3	0.2	0.01	0.2	302	2.2	4	5.27	5.26	5.27	0.01	0.2	5.17	5.18	2.11
***	1	0.61	517	31.4	405	21.41	78.65	2.9	29.3	3.47	6.33	4.5	133	37.2	82.7	29.6	358	341	36.3	12.6	8.1	9.1	17.5	0.31	0	0	2.86	2.93	0.5	0.03	0.01	45.1	46.3	7.9	0.5	0.2	0.04	0.6	341	4.6	4.6	6.33	6.33	6.33	0.01	0.2	6.37	6.37	2.82
***	1	0.27	370	24	281	33.69		1.75	29.9	4.86	6.15	4.21	127	37.1	88.1	30.2	342	319	37.6	12.7	7.2	7.9	8.7	0.25	0	0	3.07	2.32	0.6	0.14	0.02	49.9	37.7	9.8	2.3	0.3	0.03	0.5	319	2.2	4.8	6.15	6.15	6.15	0.02	0.3	6.04	6.04	3.04
***	1	0.28	254	20.9	203	2.23					7.08	4.82	133	40.1	83.2	27.6	332	366	37.5	12.4	8.5	8.7	14.3	0.32	0	0	3.73	2.92	0.28	0.12	0.03	52.7	41.2	4	1.7	0.4	0.02	0.3	366	2.9	4	7.08	7.08	7.08	0.03	0.4	6.89	6.89	3.71
***	1	0.18	254	31.2	203	1.69			29.4	3.27	5.55	4.56	119	39	85.5	26.1	305	324	40.5	13.1	10.4	9.9	22.6	0.32	0	0	3.08	1.92	0.54	0.01	0	55.5	34.6	9.7	0.2	0	0.01	0.2	324	2.4	3.6	5.55	5.55	5.55	0	0	5.36	5.36	3.07
***	1	1.09	421	22.2	295	99.16		1.64	36.2	5.81	13.26	4.32	119	35.2	81.5	27.5	338	428	37.1	12.5	7.9	8.4	11.7	0.36	0	0	8.87	2.87	1.14	0.34	0.04	66.9	21.6	8.6	2.6	0.3	0.06	0.5	428	3.8	3.9	13.26	13.26	13.26	0.04	0.3	12.99	12.99	8.81
***	1	0.19	270	13.8	215	71.17	37.33	0.35	34.8	3.98	8.43	4.87	144	42.3	86.9	29.6	340	414	36.4	11.9	8.3	8.6	14.1	0.36	0	0	5.28	2.55	0.35	0.22	0.03	62.6	30.2	4.2	2.6	0.4	0.02	0.2	414	1.9	4.7	8.43	8.43	8.43	0.03	0.4	8.7	8.7	5.26
***	1	0.3	398	28.1	319	45.9	200	2.99	31.6	3.67	11.59	3.78	120	33.6	88.9	31.7	357	379	34.9	11.3	11.5	10.1	25.8	0.38	0	0	9.62	1.08	0.86	0.01	0.02	83	9.3	7.4	0.1	0.2	0.08	0.7	379	1.3	4.3	11.59	11.59	11.59	0.02	0.2	11.86	11.86	9.54
***	1	1.22	574	36.2	415	27.86		5.83	29.1	3.57	6.04	4.94	124	38.9	78.7	25.1	319	293	51	17.8	12.5	10.1	27.9	0.3	0	0	2.87	2.61	0.34	0.17	0.05	47.6	43.2	5.6	2.8	0.8	0.01	0.2	293	12.5	3.8	6.04	6.04	6.04	0.05	0.8	6.02	6.02	2.86
***	1	0.25	208	12.7	174	23.95	61.55				4.93	4.03	114	33.6	83.4	28.3	339	200	38.6	12.7	9.1	9	17.2	0.18	0	0	3.16	1.37	0.36	0.03	0.01	64.1	27.8	7.3	0.6	0.2	0.01	0.2	200	2.7	3.4	4.93	4.93	4.93	0.01	0.2	4.78	4.78	3.15
***	1	0.14	433	52.2	359	6.64	51.14	0.47	33.4	3.35	8.82	3.84	116	35.3	91.9	30.2	329	281	43	12.9	8.8	9.2	16.8	0.26	0	0	6.74	1.57	0.48	0.01	0.02	76.5	17.8	5.4	0.1	0.2	0.02	0.2	281	1	2.9	8.82	8.82	8.82	0.02	0.2	9.02	9.02	6.72
***	1	0.21	358	49.1	302	0.92		0.42	32.6	3.24	7.74	4.5	138	39.2	87.1	30.7	352	215	39	12.4	11.5	10.3	26.7	0.22	0	0	4.54	2.53	0.61	0.04	0.02	58.6	32.7	7.9	0.5	0.3	0.05	0.6	215	1.6	3.9	7.74	7.74	7.74	0.02	0.3	7.91	7.91	4.49
***	1	0.2	298	12	247	2.58	9.29	0.37	29.7	4.11	6.5	5.45	155	46.5	85.3	28.4	333	323	36	11.6	8.9	8.8	15.5	0.29	0.01	0.2	3.12	2.81	0.38	0.16	0.03	48	43.2	5.8	2.5	0.5	0.06	0.9	323	1.7	4.2	6.51	6.5	6.51	0.03	0.5	6.34	6.34	3.06
***	1	0.24	348	27.4	280	33.13		0.6	32.8	3.13	4.9	4.06	116	34.4	84.7	28.6	337	366	36.4	11.8	8	8.4	11.4	0.31	0	0	2.25	2.28	0.33	0.03	0.01	46	46.5	6.7	0.6	0.2	0.03	0.6	366	2.4	3.3	4.9	4.9	4.9	0.01	0.2	4.82	4.82	2.22
***	1	0.19	364	20.7	250	13.49	500	0.82	34.6	3.98	8.36	5.19	144	42	80.9	27.7	343	531	37	12.8	10.6	9.7	22.9	0.52	0	0	4.71	2.98	0.5	0.12	0.05	56.4	35.6	6	1.4	0.6	0.12	1.4	531	4.8	4.7	8.36	8.36	8.36	0.05	0.6	8.37	8.37	4.59
***	1	0.62	208	18.7	165	27.25	119.02	0.67	30.1	4.22	8.29	4.23	124	36.5	86.3	29.3	340	432	37.9	12.6	9.3	9.2	16.9	0.4	0	0	5.01	2.37	0.55	0.3	0.06	60.5	28.6	6.6	3.6	0.7	0.03	0.4	432	2.1	4.2	8.29	8.29	8.29	0.06	0.7	8.16	8.16	4.98
***	0	0.29	202	20.8	166	4.56	55.13	0.18	33.1	3.05	2.93	2.34	53	16.8	71.8	22.6	315	87	48.5	19.2	6	8.3	8.1	0.07	0.15	5.1	1.17	1.04	0.33	0.25	0.14	39.9	35.5	11.3	8.5	4.8	0.3	10.2	87	26.2	2.2	3.08	2.93	3.08	0.14	4.8	3.03	3.03	0.87
***	0	0.29	387	41.1	314	24.32	140.16				16.5	5	153	45.1	90.2	30.6	339	582	50.1	15.5	7.5	8.8	10.3	0.51	1.1	6.7	7.88	4.29	1.8	1.73	0.8	47.8	26	10.9	10.5	4.8	1.9	11.5	582	1.8	4.8	17.6	16.5	17.6	0.8	4.8	16.72	16.72	5.98
***	0	0.4	240	22.9	197	0.72					6.99	4.33	111	33.2	76.7	25.6	334	263	48.3	17.5	8.4	9.7	17.5	0.26	0.43	6.2	3.22	1.96	0.78	0.68	0.35	46.1	28	11.2	9.7	5	0.82	11.7	263	13	3.5	7.42	6.99	7.42	0.35	5	7.2	7.2	2.4
***	0	0.2	421	43.9	326	0.37	19.46		33.6	2.45	15.5	4.91	178	54.5	111	36.3	327	302	65.1	15.6	9.6	9.3	19.4	0.28	0.25	1.6	10.68	3.23	1.04	0.44	0.11	69	20.8	6.7	2.8	0.7	0.63	4.1	302	0.7	25.1	15.75	15.5	15.75	0.11	0.7	15.06	15.31	10.05
***	0	0.48	194	20.4	160	0.21	5	0.15	33.4	1.83	7.45	4.23	157	43.7	103.3	37.1	359	382	55.7	14.6	10.8	10.5	27.7	0.4	0.01	0.1	2.57	2.85	1.39	0.57	0.07	34.4	38.3	18.7	7.7	0.9	0.2	2.7	382	1.2	10.8	7.46	7.45	7.46	0.07	0.9	7.54	7.55	2.37
***	0	0.16	558	116.8	560	0.84		0.51	33.5	4.22	19.38	5.97	214	61.3	102.7	35.8	349	322	62.2	16.5	9.3	9.4	20.2	0.3	0.23	1.2	13.85	2.68	2.02	0.62	0.21	71.5	13.8	10.4	3.2	1.1	0.81	4.2	322	1.4	14.2	19.61	19.38	19.61	0.21	1.1	19.65	19.88	13.04
***	0	0.26	238	28.1	193	2.24	4.9				9.66	3.88	133	39.6	102.1	34.3	336	99	62.6	16.7	23.5	13.9	55.2	0.14	0	0	7.44	1.49	0.68	0.03	0.02	77.1	15.4	7	0.3	0.2	0.05	0.5	99	0.6	11.6	9.66	9.66	9.66	0.02	0.2	9.73	9.73	7.39
***	0	0.24	247	15.2	166	14.45	293.91		33.3	3.82	15.63	4.56	159	45.4	99.6	34.9	350	374	58.2	15.9	11.1	10.7	29.4	0.4	0.01	0.1	9.29	3.58	2.34	0.36	0.06	59.4	22.9	15	2.3	0.4	0.16	1	374	1.4	9	15.64	15.63	15.64	0.06	0.4	15.63	15.63	9.13
***	0	0.17	553	109.5	413	12.2	5				9.62	3.91	72	26.7	68.3	18.4	270	346	46.4	19.7	8.9	8.9	16.5	0.31	0	0	8.06	1.11	0.44	0	0.01	83.8	11.5	4.6	0	0.1	0.04	0.4	346	35.7	2.3	9.62	9.62	9.62	0.01	0.1	9.66	9.66	8.02
***	0	0.19	248	22.3	209	0.97	18.43				5.77	4.7	133	37.6	80	28.3	354	321	33	11.5	8.6	8.6	13.3	0.28	0	0	2.58	2.46	0.63	0.06	0.04	44.8	42.6	10.9	1	0.7	0.02	0.3	218	0.5	4	5.15	5.15	5.15	0.02	0.4	5.26	5.26	3.31
***	0	0.45	209	17.7	171	0.29		0.15	28.2	2.53	8.29	4.95	191	51.8	104.6	38.6	369	224	59.3	15.4	11.7	10.3	27.4	0.23	0.02	0.2	3.48	2.53	1.34	0.84	0.1	42	30.5	16.2	10.1	1.2	0.42	5.1	224	1.3	14.1	8.31	8.29	8.31	0.1	1.2	8.32	8.34	3.06
***	0										5.52	4.41	131	41.4	93.9	29.7	316	227	45.5	13.2	14.4	11.4	36.8	0.26	0	0	3.11	1.78	0.33	0.27	0.03	56.4	32.2	6	4.9	0.5	0.02	0.4	227	1	4	5.52	5.52	5.52	0.03	0.5	5.26	5.26	3.09
***	0	0.41	289	27.9	227	1.65	6.62				10.17	3.75	128	37.3	99.5	34.1	343	261	47.7	13.2	11.5	10.3	26.9	0.27	0	0	7.24	2.28	0.5	0.1	0.05	71.2	22.4	4.9	1	0.5	0.03	0.3	261	0.3	6	10.17	10.17	10.17	0.05	0.5	10.14	10.14	7.21
***	0	0.58	302	25	209	78.12	200	0.16	30.9	3.98	14.19	3.69	141	41.1	111.4	38.2	343	375	64.7	15.5	12.1	10.8	30.7	0.4	0	0	5.66	5.65	2.67	0.18	0.03	39.9	39.8	18.8	1.3	0.2	0.32	2.3	375	0.7	24.6	14.19	14.19	14.19	0.03	0.2	14.14	14.14	5.34
***	0	0.27	292	40.2	249	23.96	90.46				7.29	4.53	133	40.9	90.3	29.4	325	275	42.5	12.8	12.5	10.6	28.9	0.29	0	0	3.87	2.81	0.34	0.22	0.05	53.1	38.5	4.7	3	0.7	0.01	0.1	275	1	3.2	7.29	7.29	7.29	0.05	0.7	7.21	7.21	3.86
***	0	0.33	248	22.5	196	18.81	4.8		36.8	3.89	8.41	3.7	90	30.3	81.9	24.3	297	397	46.4	16.4	8.7	8.7	14.6	0.35	0	0	6.22	1.52	0.59	0.06	0.02	74	18.1	7	0.7	0.2	0.04	0.5	397	7.7	4.5	8.41	8.41	8.41	0.02	0.2	8.57	8.58	6.18
***	0	0.57	251	24	205	20.29	26.4				3.54	3.97	120	36.2	91.2	30.2	331	120	46.7	13.8	----	----	----	----	0	0	2.08	1.15	0.23	0.06	0.02	58.7	32.5	6.5	1.7	0.6	0	0	120	1.3	3.3	3.54	3.54	3.54	0.02	0.6	3.54	3.54	2.08
***	0	0.41	319	28	230	20.28	154.14	0.08	35.9	3.53	9.16	3.39	93	28.7	84.7	27.4	324	175	42	13.7	13.1	10.9	32.7	0.19	0.02	0.2	6.71	1.67	0.52	0.22	0.04	73.3	18.2	5.7	2.4	0.4	0.1	1.1	175	2.9	3.3	9.18	9.16	9.18	0.04	0.4	9.16	9.18	6.61
***	0	0.15	238	20.7	188	5.18		0.26	34.2	4.21	13.95	3.49	103	32.1	92	29.5	321	207	43.3	12.8	10.3	9.6	21.8	0.2	0	0	12.4	0.73	0.8	0	0.02	89	5.2	5.7	0	0.1	0.08	0.6	207	0.8	3	13.95	13.95	13.95	0.02	0.1	14.07	14.07	12.32
***	0	0.71	279	55.5	219	108.64		3.86	31.9	4.87	6.12	5.07	88	33.2	65.5	17.4	265	292	51.7	22.8	11.4	9.2	21.6	0.27	0	0	4.52	1.19	0.29	0.1	0.02	74	19.4	4.7	1.6	0.3	0.01	0.2	292	43.8	2.2	6.12	6.12	6.12	0.02	0.3	6.28	6.28	4.51
***	0	0.3	232	28.7	185	11.92	80.68		29.6	3.9	10.16	4.1	128	38.1	92.9	31.2	336	182	45.6	13.5	14.2	11.8	39.3	0.21	0	0	7.32	2.31	0.49	0.02	0.02	72.1	22.7	4.8	0.2	0.2	0.03	0.3	182	0.8	4	10.16	10.16	10.16	0.02	0.2	10.55	10.55	7.29
***	0	0.13	541	40.8	442	11.05			25.7	2.95	3.31	3.27	78	23.8	72.8	23.9	328	72	44.1	17.7	14.6	10.4	31	0.07	0.01	0.3	0.91	2.11	0.19	0.07	0.03	27.6	63.7	5.7	2.1	0.9	0.01	0.3	72	22.8	2.3	3.32	3.31	3.32	0.03	0.9	3.05	3.05	0.9
***	0	5.96	399	57.5	315	13.96	5	12.73	34.4	1.54	7.77	4.73	147	44.1	93.2	31.1	333	243	43.2	12.7	10.6	9.7	22.5	0.24	0	0	5.74	1.62	0.32	0.01	0.08	74	20.8	4.1	0.1	1	0.07	0.9	243	0.7	4.3	7.77	7.77	7.77	0.08	1	7.59	7.59	5.67
***	0	0.1	191	24.7	169	8.07					10.55	5.11	200	57.9	113.3	39.1	345	190	69.3	16.3	9.3	8.9	16.4	0.17	0.15	1.4	6.8	1.94	1.54	0.21	0.06	64.4	18.4	14.6	2	0.6	0.5	4.7	190	0.7	29.7	10.7	10.55	10.7	0.06	0.6	10.41	10.56	6.3
***	0	0.29	276	18.4	204	79.17					5.19	4.4	135	39.4	89.5	30.7	343	221	39.7	12	14.7	11.5	37	0.25	0	0	2.91	1.84	0.33	0.06	0.05	55.9	35.5	6.4	1.2	1	0.01	0.2	221	0.9	3.4	5.19	5.19	5.19	0.05	1	5.17	5.17	2.9
***	0	0.19	747	145.5	585	2.23	133				6.97	3.24	79	25.5	78.7	24.4	310	277	45.1	15.7	10.4	9.8	23.2	0.27	0	0	4.42	1.9	0.63	0.01	0.01	63.5	27.3	9	0.1	0.1	0.01	0.1	277	10.6	2.8	6.97	6.97	6.97	0.01	0.1	7.11	7.11	4.41
***	0	0.34	272	48.3	240	0.57					13.1	4.1	140	41.6	101.5	34.1	337	184	50.2	13.5	12.5	10.5	29.1	0.19	0.01	0.1	10.31	1.98	0.69	0.07	0.05	78.7	15.1	5.3	0.5	0.4	0.48	3.7	184	0.3	7.8	13.11	13.1	13.11	0.05	0.4	12.81	12.82	9.83
***	0	0.3	378	44.6	318	5.99	55.66				5.33	4.92	156	46.9	95.3	31.7	333	290	43.7	12.4	12.9	10.8	30.9	0.31	0	0	3.71	1.27	0.27	0.06	0.02	69.6	23.8	5.1	1.1	0.4	0.01	0.2	290	0.5	4.4	5.33	5.33	5.33	0.02	0.4	5.26	5.26	3.7
***	0	0.05	622	121.4	366	0.37			32.5	2.16	5.47	4.35	130	40.7	93.6	29.9	319	269	51	15.1	8.6	8.6	14.4	0.23	0	0	3.97	1.13	0.32	0.02	0.03	72.5	20.7	5.9	0.4	0.5	0.02	0.4	269	2.2	5.3	5.47	5.47	5.47	0.03	0.5	5.81	5.81	3.95
***	0	0.47	470	113	417	23.3	15.05	26.8	5.3		8.83	3.36	98	31	92.3	29.2	316	248	46.8	13.7	11	10	25.1	0.25	0.01	0.1	6.54	1.84	0.43	0.01	0.01	74.1	20.8	4.9	0.1	0.1	0.08	0.9	248	0.9	3.5	8.84	8.83	8.84	0.01	0.1	8.8	8.8	6.46
***	0	0.28	281	29.1	222	20.9	200	0.38	30.1	3.59	11.91	3.61	97	30.4	84.2	26.9	319	811	43.8	14.6	9.4	9.4	19.6	0.76	0	0	3.71	6.48	1.31	0.39	0.02	31.1	54.4	11	3.3	0.2	0.08	0.7	811	5.2	3.8	11.91	11.91	11.91	0.02	0.2	12.04	12.04	3.63
***	0	0.19	307	41.7	256	6	56.09				11.74	4.5	121	37.8	84	26.9	320	158	52.4	17.1	11.6	10.3	27.9	0.16	0	0	8.58	2.4	0.64	0.09	0.03	73	20.4	5.5	0.8	0.3	0.12	1	158	6.5	3.9	11.74	11.74	11.74	0.03	0.3	11.86	11.86	8.46
***	0	0.21	224	25.4	181	2.52					6.12	5.07	88	33.2	65.5	17.4	265	292	51.7	22.8	11.4	9.2	21.6	0.27	0	0	4.52	1.19	0.29	0.1	0.02	74	19.4	4.7	1.6	0.3	0.01	0.2	292	43.8	2.2	6.12	6.12	6.12	0.02	0.3	6.28	6.28	4.51
***	0	0.3	285	42	229	3.05					9.33	4.39	156	44.3	100.9	35.5	352	370	58.3	15.4	10.1	9.2	19.8	0.34	0	0	6.78	1.31	1.18	0.04	0.02	72.8	14	12.6	0.4	0.2	0.04	0.4	370	1.8	9.7	9.33	9.33	9.33	0.02	0.2	9.44	9.44	6.74
***	0	0.41	314	30.9	235	73.27		0.43	39.6	4.43	10.3	4.23	122	37.4	88.4	28.8	326	213	50.2	15.4	17.9	13.1	49.8	0.28	0	0	7.89	1.72	0.58	0.09	0.02	76.6	16.7	5.6	0.9	0.2	0.03	0.3	213	2.9	3.6	10.3	10.3	10.3	0.02	0.2	10.07	10.07	7.86
***	0	0.75	921	30.6	768	127.41		1.91	36.6	4.66	8.89	4.44	118	36.6	82.4	26.6	322	207	49.1	16.3	14	11.1	34.3	0.23	0	0	5.07	3.31	0.41	0.07	0.03	57.1	37.2	4.6	0.8	0.3	0.02	0.2	207	6.8	3.7	8.89	8.89	8.89	0.03	0.3	8.88	8.88	5.05
***	0	0.19	384	86.4	383	5.11	56.08				15.57	5.56	192	54.9	98.7	34.5	350	207	57.3	15.7	11.8	10.4	27.8	0.21	0	0	9.88	2.75	2.35	0.47	0.12	63.4	17.7	15.1	3	0.8	0.57	3.7	207	1.5	8.6	15.57	15.57	15.57	0.12	0.8	15.82	15.82	9.31
***	0	0.49	290	22.7	211	55.27	19.14	0.32	39	3.24	22.47	5.25	195	59.3	113	37.1	329	237	72.5	17.4	11	10.1	24.6	0.24	0.27	1.2	18.18	2.72	1.2	0.19	0.18	81	12.1	5.3	0.8	0.8	0.78	3.5	237	0.4	29.5	22.74	22.47	22.74	0.18	0.8	22.62	22.88	17.4
***	0	0.2	185	23.4	152	2.06	21.11				4.56	3.97	85	29.3	73.8	21.4	290	211	46.9	18.5	17.8	11.8	40.5	0.25	0	0	3.33	0.79	0.41	0.02	0.01	73.1	17.3	9	0.4	0.2	0	0	211	20.8	2.8	4.56	4.56	4.56	0.01	0.2	4.35	4.35	3.33
***	0	9.09	320	29.8	263	129.71	18.32	3.83	44.4	8.1	7.19	4.21	134	41.1	97.6	31.8	326	444	47.4	13.2	10.5	10.1	24.7	0.45	0.01	0.1	1.57	4.84	0.64	0.12	0.02	21.8	67.3	8.9	1.7	0.3	0.08	1.1	444	1.3	4.8	7.2	7.19	7.2	0.02	0.3	7.32	7.33	1.49
***	0	0.27	241	100.4	187	13.29	94.19				5.03	4.91	139	42.9	87.4	28.3	324	174	39.5	12.3	18.5	13.3	50.4	0.23	0	0	1.43	3.04	0.48	0.06	0.02	28.5	60.4	9.5	1.2	0.4	0.01	0.2	174	1.8	3.8	5.03	5.03	5.03	0.02	0.4	4.96	4.96	1.42
***	0	0.31	454	26.3	343	12.83	44.41	0.88	27.6	3.16	3.91	3.87	112	35.7	92.2	28.9	314	352	49.1	14.7	9.6	9.7	20.6	0.34	0	0	1.97	1.63	0.27	0.01	0.03	50.3	41.7	6.9	0.3	0.8	0	0	352	1.1	4.4	3.91	3.91	3.91	0.03	0.8	3.7	3.7	1.97
***	0	0.54	276	21.2	229	0.13	5	1.14	34.1	2.13	6.42	3.85	130	39.2	101.8	33.8	332	210	48.9	13.1	9.9	9.7	22.3	0.2	0	0	4.63	1.34	0.39	0.03	0.03	72	20.9	6.1	0.5	0.5	0.02	0.3	210	0.4	6.9	6.42	6.42	6.42	0.03	0.5	6.28	6.28	4.61
***	0	0.31	353	42.4	284	9	16.25	0.22	35	2.61	5.01	4.25	123	35.6	83.8	28.9	346	188	35.9	11.9	10.2	10.1	23.8	0.19	0	0	3.01	1.56	0.42	0	0.02	60.1	31.1	8.4	0	0.4	0.01	0.2	188	2.4	3.3	5.01	5.01	5.01	0.02	0.4	4.89	4.9	3
***	0	0.5	289	31.3	232	3.09					11.11	4.16	113	35.6	85.6	27.2	317	208	51.1	16.5	11.6	10.3	28.5	0.21	0	0	7.97	2.25	0.7	0.16	0.03	71.7	20.3	6.3	1.4	0.3	0.05	0.5	208	5	3.7	11.11	11.11	11.11	0.03	0.3	11.03	11.03	7.92
***	0	0.46	390	86.8	308	0.12	5		39.5	1.72	6.72	4.54	137	41.7	91.9	30.2	329	276	40.3	11.9	12.1	10.7	31	0.3	0	0	4.15	2.17	0.35	0.03	0.02	61.8	32.3	5.2	0.4	0.3	0.02	0.3	276	0.6	3.3	6.72	6.72	6.72	0.02	0.3	6.67	6.67	4.13
***	0	0.3	226	35.6	203	0.2		0.05	27.7	1.56	3.94	4.62	129	37.9	82	27.9	340	232	37.2	12.4	9.9	9.6	21.2	0.22	0	0	1.37	2.05	0.28	0.21	0.03	34.8	52	7.1	5.3	0.8	0	0	232	3.5	3.9	3.94	3.94	3.94	0.03	0.8	3.77	3.77	1.37
***	0	0.4	277	25.4	201	0.28	5				3.26	3.85	119	35.1	91.2	30.9	339	155	40.3	12.1	11	10.3	26.7	0.16	0.01	0.3	2.22	0.83	0.2	0.01	0	68.1	25.5	6.1	0.3	0	0.01	0.3	155	0.6	3	3.27	3.26	3.27	0	0	3.28	3.28	2.21
***	0	0.21	367	35.1	283	8.61	77.32		28.8	4.76	9.48	4.22	127	37.9	89.8	30.1	335	186	41.1	12.6	15	11.8	39.9	0.22	0	0	7.71	1.26	0.51	0	0	81.3	13.3	5.4	0	0	0.03	0.3	186	0.9	3.5	9.48	9.48	9.48	0	0	9.73	9.73	7.68
***	0	0.21	232	18.8	186	0.41		0.2	31.4	3.47	6.67	4.6	128	38.2	83	27.8	335	389	35.8	11.9	9.9	9.2	18.2	0.36	0	0	3.14	2.72	0.68	0.11	0.02	47.1	40.8	10.2	1.6	0.3	0.06	0.9	389	2.5	3.9	6.67	6.67	6.67	0.02	0.3	6.75	6.75	3.08
***	0	0.19	222	25.1	181	0.21	4.8	0.11	32.2	1.7	8.05	4.35	139	40.8	93.8	32	341	114	45	13.1	14.2	11.6	37.3	0.13	0	0	6.31	1.42	0.29	0.01	0.02	78.5	17.6	3.6	0.1	0.2	0.02	0.2	114	0.8	4.2	8.05	8.05	8.05	0.02	0.2	7.94	7.94	6.29
***	0										14.4	3.89	110	34	87.4	28.3	324	184	43.7	14	11.7	10.3	27.7	0.19	0	0	11.32	2.2	0.75	0.09	0.04	78.6	15.3	5.2	0.6	0.3	0.11	0.8	184	1.8	3.7	14.4	14.4	14.4	0.04	0.3	14.29	14.29	11.21
***	0	0.36	438	68.5	375	0.7	11.27	0.09	29.1	3.53	8.37	2.99	86	27	90.3	28.8	319	15	47.2	14.3	----	----	----	----	0.01	0.1													17	2.1	2.6	8.38	8.37	8.38	0.01	0.1
[truncated: 25 more columns]
