# Supplementary material for: Use peripheral blood leukocyte parameters combined with inflammatory indicators in diagnosis and severity assessment of mycoplasma pneumoniae pneumonia in children
Source: PLoS One. 2025 Jun 3;20(6):e0321454. doi: 10.1371/journal.pone.0321454 (PMC12132943; doi:10.1371/journal.pone.0321454)
Supplement: S3 Data — (XLSX) [file pone.0321454.s003.xlsx]

## Sheet: Sheet1
[病人ID]	[姓名]	[性别]	[年龄]	[年龄单位]	39度5天	SPO2 93%	住院天数	轻/重症	纤支镜肺泡灌洗术	[流水号]	[病人ID]	[姓名]	PCT 0.5	LDH 250	CK-MB 25	α羟丁酸 182	CRP 6	SAA 10	D-二聚体 0.55	APTT 31.3	fib 3.5	WBC(10^9/L)	RBC(10^12/L)	HGB(g/L)	HCT(%)	MCV(fL)	MCH(pg)	MCHC(g/L)	PLT(10^9/L)	RDW-SD(fL)	RDW-CV(%)	PDW(fL)	MPV(fL)	P-LCR(%)	PCT(%)	NRBC#(10^9/L)	NRBC%(%)	NEUT#(10^9/L)	LYMPH#(10^9/L)	MONO#(10^9/L)	EO#(10^9/L)	BASO#(10^9/L)	NEUT%(%)	LYMPH%(%)	MONO%(%)	EO%(%)	BASO%(%)	[IG#(10^9/L)]	[IG%(%)]
1410544594	谈奕泽	男	5	岁	0	99	8	1	0	123113000000	1410544594	谈奕泽	0.23	354	39.8	290	4.18		0.41	32.4		7.68	5.4	142	42.2	78.1	26.3	336	364	36.1	12.7	7.2	8	9.6	0.29	0	0	2.28	4.86	0.28	0.22	0.04	29.7	63.3	3.6	2.9	0.5	0.01	0.1
18771908	许义阳	男	5	岁	0	94	6	1	0	123110306061	18771908	许义阳	0.2					108.72	0.46	29.6		5.74	4.86	140	40.6	83.5	28.8	345	396	35	11.5	7.3	7.8	8.2	0.31	0	0	2.83	2.09	0.51	0.29	0.02	49.3	36.4	8.9	5.1	0.3	0.02	0.3
2010371555	李宇翔	男	5	岁	0	94.7	5	1	0	123110606203	2010371555	李宇翔	0.23	392	54.8	305	0.47		0.28	37.6		3.7	4.61	124	36.6	79.4	26.9	339	266	38.4	13.2	8.7	8.7	13.6	0.23	0	0	1.69	1.7	0.29	0.01	0.01	45.7	45.9	7.8	0.3	0.3	0.01	0.3
1410496048	郭志皓	男	5	岁	0	94	3	1	0	123111008059	1410496048	郭志皓	0.25	294	26.2	235	2.38					12.89	4.51	130	38.7	85.8	28.8	336	393	39.9	12.9	9.5	9.2	18	0.36	0	0	9.06	2.96	0.78	0.06	0.03	70.2	23	6.1	0.5	0.2	0.04	0.3
1410261885	李天辰	男	5	岁	0	96	7	1	0	123112107830	1410261885	李天辰						82.68	0.61	37.3	3.58	13.02	3.18	83	28.2	88.7	26.1	294	227	61.6	19.5	13.4	11.6	36.6	0.26	0	0	10.79	1.02	1.08	0.1	0.03	82.9	7.8	8.3	0.8	0.2	0.06	0.5
1410139128	王梓墨	男	5	岁	0	95	9	1	0	123112808549	1410139128	王梓墨	0.33	338	20.5	259						6.72	4.42	141	41.4	93.7	31.9	341	124	42.7	12.4	14.9	12	40.4	0.15	0	0	4.92	1.28	0.51	0	0.01	73.3	19	7.6	0	0.1	0.04	0.6
2010382888	姚宇轩	男	5	岁	0	94	7	1	0	123121901968	2010382888	姚宇轩										4.87	3.51	108	32.9	93.7	30.8	328	222	55.9	16.4	8.6	9	16.3	0.2	0	0	4.22	0.61	0.04	0	0	86.7	12.5	0.8	0	0	0.03	0.6
1410298708	马润柯	男	5	岁	0	98	3	1	0	123122708875	1410298708	马润柯										13.28	4.18	120	36.8	88	28.7	326	297	42.1	13	11.1	10	25.2	0.3	0	0	10.37	1.98	0.87	0.03	0.03	78.1	14.9	6.6	0.2	0.2	0.04	0.3
18799013	王舒航	男	5	岁	0	95	4	1	0	124010408354	18799013	王舒航										7.82	4.08	136	38.7	94.9	33.3	351	257	42.5	12.2	8.4	8.9	14.5	0.23	0	0	5.57	1.77	0.39	0.05	0.04	71.3	22.6	5	0.6	0.5	0.02	0.3
16491127	孙博衍	男	6	岁	0	95	7	1	0	123102000000	16491127	孙博衍										8.94	3.39	110	32	94.4	32.4	344	165	49.9	14.2	10.1	9.7	22	0.16	0	0	7.01	1.34	0.57	0.01	0.01	78.4	15	6.4	0.1	0.1	0.04	0.4
1411061285	马睿栋	男	6	岁	0	94	4	1	0	123110000000	1411061285	马睿栋										10.23	4.41	166	46.7	105.9	37.6	355	232	66	16.8	13.4	12	38.7	0.28	0.01	0.1	3.83	5.33	0.81	0.22	0.04	37.4	52.1	7.9	2.2	0.4	0.06	0.6
17551783	张兴硕	男	6	岁	0	96	5	1	0	123111000000	17551783	张兴硕										5.79	3.78	117	35.9	95	31	326	139	52.2	14.9	21.7	14.2	56.3	0.2	0	0	4.1	1.33	0.26	0.07	0.03	70.8	23	4.5	1.2	0.5	0.01	0.2
17613844	高天烁	男	6	岁	0	94	5	1	0	124011000000	17613844	高天烁										9.88	3.84	120	34.4	89.6	31.3	349	211	44.3	13.5	11	10.3	27.6	0.22	0	0	8.06	1.26	0.49	0.05	0.02	81.5	12.8	5	0.5	0.2	0.12	1.2
17725944	张峻赫	男	6	岁	0	94	4	1	0	123102409434	17725944	张峻赫										9.97	5.19	145	42.6	82.1	27.9	340	284	34.4	11.5	9.7	9.2	17.9	0.26	0	0	4.7	3.96	0.83	0.44	0.04	47.2	39.7	8.3	4.4	0.4	0.02	0.2
1410004058	辛明昊	男	6	岁	0	96	4	1	0	123110206203	1410004058	辛明昊										7.6	5.13	143	40.9	79.7	27.9	350	165	35.3	12.2	9.8	8.8	16.1	0.14	0	0	4.33	2.72	0.5	0.04	0.01	57	35.8	6.6	0.5	0.1	0.01	0.1
1411015570	陈永翎	男	6	岁	0	95	5	1	0	123120606881	1411015570	陈永翎										5.32	4.97	155	46	92.6	31.2	337	218	43.7	13	10.1	9.7	22.8	0.21	0	0	2.77	2.08	0.42	0.04	0.01	52	39.1	7.9	0.8	0.2	0.02	0.4
15105963	薛若成	男	7	岁	0	94	6	1	0	123020307864	15105963	薛若成										6.42	4.46	129	38.2	85.7	28.9	338	343	36.7	11.8	9.6	9.4	18.9	0.32	0	0	3.53	2.27	0.55	0.05	0.02	54.9	35.4	8.6	0.8	0.3	0.02	0.3
1510003831	高苗瑞	男	7	岁	0	98	7	1	0	123072404835	1510003831	高苗瑞										14.42	5.21	149	42	80.6	28.6	355	344	37.3	12.9	11.6	10.1	25.3	0.35	0	0	5.34	7.15	0.83	1	0.1	37	49.6	5.8	6.9	0.7	0.06	0.4
2010074284	杨凯亓	男	7	岁	0	0.94	3	1	0	123121506984	2010074284	杨凯亓										8.73	3.24	97	30	92.6	29.9	323	166	48.1	14.4	11.3	10.1	26.3	0.17	0	0	5.6	2.42	0.59	0.09	0.03	64.2	27.7	6.8	1	0.3	0.09	1
1410219252	薛文畅	男	8	岁	0	0.96	9	1	0	123111000000	1410219252	薛文畅										5.48	3.63	112	33.2	91.5	30.9	337	155	41.2	12.4	13.8	11.2	33.9	0.17	0	0	3.72	1.5	0.24	0.01	0.01	67.8	27.4	4.4	0.2	0.2	0.01	0.2
1410174438	马逸辰	男	8	岁	0	0.95	6	1	0	123122000000	1410174438	马逸辰										9.78	3.01	102	29.2	97	33.9	349	154	47.1	13.3	10.5	9.8	23.2	0.15	0	0	8.06	1.14	0.46	0.11	0.01	82.4	11.7	4.7	1.1	0.1	0.06	0.6
2010393008	王梓晨	男	8	岁	0	0.95	7	1	0	124012000000	2010393008	王梓晨										3.8	4.27	114	35.7	83.6	26.7	319	340	42.9	14.2	12.9	11.3	34.1	0.38	0	0	1.3	1.88	0.47	0.12	0.03	34.1	49.5	12.4	3.2	0.8	0	0
1411032556	张丞旭	男	8	岁	0	0.97	6	1	0	123092506955	1411032556	张丞旭										10.03	5.19	139	41.7	80.3	26.8	333	412	36.1	12.7	8.5	8.3	12.2	0.34	0	0	6.17	2.56	0.75	0.52	0.03	61.5	25.5	7.5	5.2	0.3	0.03	0.3
16335054	王翌先	男	8	岁	0	0.96	7	1	0	123111306516	16335054	王翌先										5.77	5.06	145	41.7	82.4	28.7	348	230	37.1	12.4	9.2	9.2	17.2	0.21	0.01	0.2	4.27	0.86	0.54	0.09	0.01	73.9	14.9	9.4	1.6	0.2	0.01	0.2
1411108300	任钎睿	男	8	岁	0	0.95	4	1	0	124010207266	1411108300	任钎睿										6.57	3.02	155	26.5	87.7	51.3	585	445	34.5	13.6	9.2	9.1	17.2	0.41	0	0	4.01	1.88	0.56	0.09	0.03	61	28.6	8.5	1.4	0.5	0.05	0.8
19166030	郑昊	男	9	岁	0	0.96	7	1	0	124012000000	19166030	郑昊										7.32	4.65	142	40.1	86.2	30.5	354	232	40.3	12.9	11	10.3	26.6	0.24	0.01	0.1	5.11	1.8	0.25	0.13	0.03	69.8	24.6	3.4	1.8	0.4	0.01	0.1
16373488	杨子裕	男	9	岁	0	0.95	6	1	0	123102304987	16373488	杨子裕										6.36	4.6	122	37.5	81.5	26.5	325	345	38.9	13.2	7.6	8.4	11.6	0.29	0	0	3.72	2	0.44	0.18	0.02	58.6	31.4	6.9	2.8	0.3	0.03	0.5
1410134473	申宸熙	男	9	岁	0	0.95	6	1	0	123112310597	1410134473	申宸熙										4.96	3.56	113	33.9	95.2	31.7	333	173	47	13.4	17.5	12.7	48.4	0.22	0	0	3.5	1.03	0.37	0.05	0.01	70.5	20.8	7.5	1	0.2	0.01	0.2
1410118119	刘宇轩	男	9	岁	0	0.96	4	1	0	123120107982	1410118119	刘宇轩										9.86	4.66	129	39.3	84.3	27.7	328	114	45.1	15.6	----	----	----	----	0.01	0.1	7.43	1.9	0.47	0.03	0.03	75.3	19.3	4.8	0.3	0.3	0.04	0.4
1410015405	刘统瑞	男	9	岁	0	0.95	4	1	0	123120706968	1410015405	刘统瑞										10.76	2.98	85	27.8	93.3	28.5	306	174	53.8	16.9	15	11.9	40	0.21	0	0	8.12	2.2	0.39	0.02	0.03	75.5	20.4	3.6	0.2	0.3	0.05	0.5
1410131615	陈治铭	男	9	岁	0	0.94	10	1	0	123121403780	1410131615	陈治铭										6.04	3.74	119	35.1	93.9	31.8	339	221	45.1	13.2	10.9	10	25.2	0.22	0.02	0.3	3.59	1.97	0.32	0.14	0.02	59.5	32.6	5.3	2.3	0.3	0.09	1.5
1410351366	王艺橙	男	9	岁	0	0.95	4	1	0	124011608690	1410351366	王艺橙										5.21	5.49	152	46.1	84	27.7	330	274	39.8	13	12.3	10.9	32.1	0.3	0	0	2.94	1.78	0.29	0.16	0.04	56.3	34.2	5.6	3.1	0.8	0.01	0.2
1411121051	马淑娟	女	5	岁	0		6	1	0	124012000000	1411121051	马淑娟										7.45	4.74	155	46.4	97.9	32.7	334	224	62.2	16.9	9.9	10.2	25.9	0.23	0	0	3.29	3.14	0.79	0.2	0.03	44.2	42.1	10.6	2.7	0.4	0.06	0.8
1410011303	赵艺淇	女	5	岁	0	94	9	1	0	123113005744	1410011303	赵艺淇										7.77	4.01	132	38.9	97	32.9	339	229	48.2	13.5	10.9	10.2	26.9	0.23	0	0	5.44	1.67	0.62	0.02	0.02	69.9	21.5	8	0.3	0.3	0.1	1.3
1410077933	褚佳甯	女	5	岁	0	96	8	1	0	124012309678	1410077933	褚佳甯										6.51	5.11	153	45.1	88.3	29.9	339	173	40.4	12.4	14.9	11.6	37.2	0.2	0	0	4.12	1.46	0.75	0.11	0.07	63.3	22.4	11.5	1.7	1.1	0.01	0.2
1410266761	戴兮	女	6	岁	0	94	9	1	0	123112506939	1410266761	戴兮										11.38	3.8	139	40.8	107.4	36.6	341	446	59.8	15.1	10.1	9.8	23.4	0.44	0	0	2.82	7.01	1.3	0.21	0.04	24.8	61.6	11.4	1.8	0.4	0.08	0.7
17673623	马迎颖	女	6	岁	0	94	5	1	0	124012309119	17673623	马迎颖										17.48	5.94	154	45.7	76.9	25.9	337	615	38.8	14.2	9.8	8.9	16.8	0.54	0.01	0.1	2.88	12.93	1.13	0.49	0.05	16.4	74	6.5	2.8	0.3	0.12	0.7
19208350	景昭蓉	女	6	岁	0	98	5	1	0	124012907332	19208350	景昭蓉										6.64	3.94	119	36.4	92.4	30.2	327	267	40.1	11.9	12.3	10.8	30.5	0.29	0	0	4.77	1.23	0.53	0.07	0.04	71.8	18.5	8	1.1	0.6	0.02	0.3
16387275	郝頔	女	7	岁	0	97	4	1	0	123121000000	16387275	郝頔										6.85	3.68	132	38	103.3	35.9	347	177	54.5	14.4	14.4	11.6	36.2	0.21	0	0	1.74	3.37	1.13	0.58	0.03	25.4	49.2	16.5	8.5	0.4	0.01	0.1
18960053	郭梓馨	女	7	岁	0	97	6	1	0	123072704809	18960053	郭梓馨										7.08	4.82	133	40.1	83.2	27.6	332	366	37.5	12.4	8.5	8.7	14.3	0.32	0	0	3.73	2.92	0.28	0.12	0.03	52.7	41.2	4	1.7	0.4	0.02	0.3
1410023256	刘怡初	女	7	岁	0	0.94	6	1	0	124011208120	1410023256	刘怡初										8.86	3.18	110	33.6	105.7	34.6	327	140	50.9	13.3	13.6	11.6	36.8	0.16	0	0	7.07	1.22	0.46	0.08	0.03	79.8	13.8	5.2	0.9	0.3	0.03	0.3
1410130925	何知微	女	7	岁	0	1	10	1	0	124011511413	1410130925	何知微										8.79	3.58	124	36.8	102.8	34.6	337	217	66.2	17.2	15.8	12	39.4	0.26	0	0	1.83	5.45	1.16	0.34	0.01	20.8	62	13.2	3.9	0.1	0.02	0.2
16362178	火苗	女	7	岁	0	0.96	5	1	0	124011603718	16362178	火苗										8.66	4.42	135	39.4	89.1	30.5	343	251	40.3	12.2	10.2	9.9	23.2	0.25	0	0	6.4	1.71	0.48	0.02	0.05	74	19.7	5.5	0.2	0.6	0.03	0.3
15031788	许楚瑄	女	8	岁	0	0.99	4	1	0	123113000000	15031788	许楚瑄										5.38	4.12	150	42.7	103.6	36.4	351	307	62.4	16.4	10	10	24	0.31	0.01	0.2	1.3	2.82	0.91	0.33	0.02	24.2	52.4	16.9	6.1	0.4	0.07	1.3
1410012872	崔妙菡	女	8	岁	0	0.98	9	1	0	123102005773	1410012872	崔妙菡										4.88	4.87	138	42.7	87.7	28.3	323	375	41.8	13	11.7	10.2	25.8	0.38	0.01	0.2	3.24	1.09	0.5	0.03	0.02	66.5	22.3	10.2	0.6	0.4	0.01	0.2
2010376810	张雪怡	女	8	岁	0	0.96	6	1	0	123112207444	2010376810	张雪怡										3.92	3.46	109	32.2	93.1	31.5	339	124	44.4	13.1	16	13.6	51	0.17	0	0	3.21	0.59	0.12	0	0	81.8	15.1	3.1	0	0	0.01	0.3
1410330400	李若卿	女	9	岁	0	0.96	7	1	0	123071712058	1410330400	李若卿										4.12	4.52	135	39.3	86.9	29.9	344	228	38.7	12	9.4	9.5	19.6	0.22	0	0	2.36	1.31	0.3	0.14	0.01	57.3	31.8	7.3	3.4	0.2	0.01	0.2
15178439	王馨瑶	女	9	岁	1	0.98	5	1	0	123102404502	15178439	王馨瑶										4.14	4.5	127	37.4	83.1	28.2	340	134	38.8	12.8	12.4	12.3	38.8	0.16	0	0	2.49	1.2	0.44	0.01	0	60.2	29	10.6	0.2	0	0.01	0.2
17631536	李培恩	女	9	岁	0	0.96	7	1	0	123102502223	17631536	李培恩										4.01	4.12	122	36.7	89.1	29.6	332	410	38.5	11.9	10	9.6	20.9	0.39	0	0	1.62	1.83	0.31	0.23	0.02	40.5	45.6	7.7	5.7	0.5	0.02	0.5
1410728829	尚芮祎	女	9	岁	0	0.95	8	1	0	123110308120	1410728829	尚芮祎										6.25	4.35	130	38.4	88.3	29.9	339	181	40.8	12.4	9.5	9.7	21	0.17	0	0	4.03	1.73	0.48	0	0.01	64.4	27.7	7.7	0	0.2	0.01	0.2
1410257307	周叶蓁	女	9	岁	0	0.95	7	1	0	124010507610	1410257307	周叶蓁										16.05	5.02	156	44.6	88.8	31.1	350	573	48.7	15.2	8.8	9.5	16.3	0.54	1.14	7.1	7.83	3.78	1.93	1.74	0.77	48.8	23.6	12	10.8	4.8	1.99	12.4
18876649	张书豪	男	5	岁	0	96	7	1	1	123101208018	18876649	张书豪										4.22	4.73	130	38.2	80.8	27.5	340	251	34.6	11.9	9	9.4	19	0.24	0	0	2.25	1.59	0.36	0.02	0	53.3	37.7	8.5	0.5	0	0.01	0.2
1410293310	宋宇航	男	6	岁	0	97	7	1	1	123122907615	1410293310	宋宇航										7.77	4.39	125	38.2	87	28.5	327	161	41.2	13	12.3	10.6	29.7	0.17	0	0	7.3	0.31	0.15	0	0.01	94	4	1.9	0	0.1	0.02	0.3
1410755044	赵文煊	男	7	岁	0	98	7	1	1	123111000000	1410755044	赵文煊										10.68	3.47	107	32.7	94.2	30.8	327	233	49	14.3	10.3	9.7	24.3	0.23	0.04	0.4	2.09	7.34	1.02	0.21	0.02	19.5	68.7	9.6	2	0.2	0.03	0.3
2010395028	卜霖轩	男	7	岁	0	0.96	6	1	1	124013004602	2010395028	卜霖轩										11.92	3.73	84	28.1	75.3	22.5	299	295	49.8	18.2	11.9	10.6	30.1	0.31	0	0	10.78	0.71	0.42	0	0.01	90.4	6	3.5	0	0.1	0.03	0.3
15001713	邓皓天	男	8	岁	0	0.99	6	1	1	123102607404	15001713	邓皓天										4.93	4.03	114	33.6	83.4	28.3	339	200	38.6	12.7	9.1	9	17.2	0.18	0	0	3.16	1.37	0.36	0.03	0.01	64.1	27.8	7.3	0.6	0.2	0.01	0.2
16344151	郑开阳	男	8	岁	0	0.99	6	1	1	123121307826	16344151	郑开阳										5.93	5.27	152	46.2	87.7	28.8	329	299	46	14.3	10.6	9.9	23	0.3	0	0	3.71	1.75	0.34	0.09	0.04	62.6	29.5	5.7	1.5	0.7	0.01	0.2
1411073078	何昊庭	男	9	岁	0	0.94	6	1	1	123111705777	1411073078	何昊庭										7.69	4.34	124	38.9	89.6	28.6	319	339	44	13.2	10.3	9.7	21.6	0.33	0.01	0.1	4.96	2.08	0.59	0.05	0.01	64.5	27	7.7	0.7	0.1	0.03	0.4
18978293	郑翰枫	男	9	岁	0	0.96	5	1	1	124012212401	18978293	郑翰枫										4.39	4.4	100	31.5	71.6	22.7	317	169	44	17.2	11.4	10	25	0.17	0	0	1.96	1.77	0.45	0.19	0.02	44.6	40.3	10.3	4.3	0.5	0	0
1411101207	蔡丽晗	女	5	岁	0	98	9	1	1	123122205012	1411101207	蔡丽晗										5.41	2.33	78	23.6	101.3	33.5	331	246	48.5	13.2	10.3	9.9	23.1	0.24	0	0	4.11	0.77	0.47	0.05	0.01	76	14.2	8.7	0.9	0.2	0.03	0.6
18831579	王昱茜	女	5	岁	0	97	5	1	1	123122704326	18831579	王昱茜										9.12	5.44	203	56.8	104.4	37.3	357	129	68.1	17.2	11.2	9.3	22.2	0.12	0.01	0.1	5.6	1.72	1.3	0.47	0.03	61.3	18.9	14.3	5.2	0.3	0.15	1.6
17551296	董姝含	女	6	岁	0	96	6	1	1	124011000000	17551296	董姝含										5.89	4.2	81	29.7	70.7	19.3	273	295	45.5	20.9	10.6	9.6	23.6	0.28	0	0	3.66	1.63	0.52	0.03	0.05	62.2	27.7	8.8	0.5	0.8	0.03	0.5
17556785	高培馨	女	6	岁	0	98	7	1	1	124010204947	17556785	高培馨										4.28	4.35	136	41.8	96.1	31.3	325	201	48.2	13.5	13	11	32.9	0.22	0	0	2.75	1.22	0.21	0.08	0.02	64.2	28.5	4.9	1.9	0.5	0	0
17701861	郭子钰	女	6	岁	0	98	6	1	1	124013005977	17701861	郭子钰										10.93	3.4	100	31.7	93.2	29.4	315	213	62.9	18.2	12.3	10.3	27.8	0.22	0.01	0.1	7.77	2.36	0.69	0.08	0.03	71.1	21.6	6.3	0.7	0.3	0.05	0.5
1410222908	杨馥宁	女	7	岁	0	98	3	1	1	123110709821	1410222908	杨馥宁										12.61	4.84	142	40	82.6	29.3	355	243	36.6	12	10	9.5	20.1	0.23	0	0	9.28	2.65	0.63	0.03	0.02	73.6	21	5	0.2	0.2	0.04	0.3
1410860338	王睿涵	女	7	岁	0	0.95	9	1	1	123112710001	1410860338	王睿涵										9.85	4.23	107	35.5	83.9	25.3	301	194	51	16.8	9.1	9.6	20.7	0.19	0.27	2.7	2.72	5.75	1.29	0.07	0.02	27.6	58.4	13.1	0.7	0.2	0.04	0.4
1410194037	高艺淼	女	7	岁	0	0.98	5	1	1	124013010340	1410194037	高艺淼										8.69	3.06	100	30.6	100	32.7	327	117	48.8	13.2	18.7	13.2	48.9	0.15	0	0	6.44	1.56	0.57	0.1	0.02	74	18	6.6	1.2	0.2	0.03	0.3
14005611	李玥彤	女	8	岁	0	0.94	12	1	1	123101614554	14005611	李玥彤										5.8	3.97	127	35.2	88.7	32	361	375	36.3	11.8	7.6	8.2	10.4	0.31	0	0	3.67	1.78	0.27	0.06	0.02	63.3	30.7	4.7	1	0.3	0.02	0.3
1410072029	常淳	女	9	岁	0	0.96	6	1	1	123122000000	1410072029	常淳										6.11	5.34	141	42.8	80.1	26.4	329	297	36.1	12.4	11.3	10.4	27.1	0.31	0.01	0.2	3.29	2.11	0.36	0.32	0.03	53.9	34.5	5.9	5.2	0.5	0.01	0.2
2010364554	全婉懿	女	9	岁	0	0.96	8	1	1	123101009670	2010364554	全婉懿										6.39	4.66	126	37.5	80.5	27	336	195	34.5	11.9	9.5	9.3	18.5	0.18	0	0	5.28	0.72	0.39	0	0	82.6	11.3	6.1	0	0	0.01	0.2
15198590	柴雨彤	女	9	岁	0	0.99	6	1	1	123110807516	15198590	柴雨彤										4.73	4.29	125	36.7	85.5	29.1	341	190	37.9	12.1	10	9.8	21.3	0.19	0	0	2.69	1.6	0.34	0.09	0.01	56.9	33.8	7.2	1.9	0.2	0.01	0.2
15088905	金佳润	女	9	岁	0	0.96	7	1	1	123112000764	15088905	金佳润										8.43	4	120	36.7	91.8	30	327	154	47.8	14.2	18.7	12.7	46.2	0.2	0	0	6.92	1.08	0.4	0	0.03	82.1	12.8	4.7	0	0.4	0.04	0.5
191796431	张承晞	男	5	岁	1	99	9	2	0	123101908472	191796431	张承晞										10.66	4.43	147	37.8	85.3	33.2	389	330	36.5	13.3	10.3	9.3	19.9	0.31	0	0	7.04	2.3	0.93	0.33	0.06	66	21.6	8.7	3.1	0.6	0.04	0.4
18983326	杨弘祎	男	5	岁	0	92	7	2	0	123110611519	18983326	杨弘祎										6.51	4.42	124	36.9	83.5	28.1	336	232	37.3	12.2	8.1	8.5	11.6	0.2	0	0	3.48	2.54	0.48	0	0.01	53.4	39	7.4	0	0.2	0.01	0.2
1410208919	王晰冉	男	6	岁	1	91	6	2	0	123112000000	1410208919	王晰冉										9.27	5.31	161	46.1	86.8	30.3	349	261	41	13	17.3	12.2	43.4	0.32	0	0	6.48	2.07	0.61	0.05	0.06	70	22.3	6.6	0.5	0.6	0.05	0.5
2010354911	韩宗兴	男	6	岁	0	96	6	2	0	123082305542	2010354911	韩宗兴										11.49	5.61	159	45.9	81.8	28.3	346	397	36	11.9	10.2	9.4	20.1	0.37	0	0	7.84	2.71	0.53	0.36	0.05	68.3	23.6	4.6	3.1	0.4	0.04	0.3
1411032943	张宸瑞	男	6	岁	1	94	5	2	0	123092509764	1411032943	张宸瑞										10.33	4.08	121	34.5	84.6	29.7	351	360	38.1	12.4	7.9	8.5	12	0.31	0	0	6.92	2.46	0.87	0.05	0.03	67	23.8	8.4	0.5	0.3	0.04	0.4
16493816	纪彦熙	男	6	岁	0	92	6	2	0	123103007465	16493816	纪彦熙										12.46	4.41	130	38.4	87.1	29.5	339	268	39.6	12.4	11.7	10.3	28.2	0.28	0	0	9.94	1.68	0.82	0	0.02	79.7	13.5	6.6	0	0.2	0.04	0.3
1410688289	王习泽	男	6	岁	0	95	6	2	0	123111403102	1410688289	王习泽										5.26	5.03	136	42.3	84.1	27	322	302	37.4	12.3	8.4	8.6	13.7	0.26	0.01	0.2	2.12	2.77	0.24	0.12	0.01	40.2	52.7	4.6	2.3	0.2	0.01	0.2
17682193	陈亦凡	男	6	岁	0	96	3	2	0	123121406162	17682193	陈亦凡										6.94	4.41	127	37.9	85.9	28.8	335	252	51.3	16.5	8.2	9.7	16.7	0.24	0.41	5.9	3.05	2.09	0.78	0.68	0.34	44	30.1	11.2	9.8	4.9	0.77	11.1
2010386873	杨钦博	男	6	岁	1	94	5	2	0	124010201825	2010386873	杨钦博										6.93	4.61	144	41.9	90.9	31.2	344	176	39.7	11.9	11.3	10	25.6	0.18	0	0	4.51	1.82	0.43	0.14	0.03	65.1	26.3	6.2	2	0.4	0.02	0.3
17695291	马海宁	男	6	岁	0	93	6	2	0	124012405708	17695291	马海宁										7.35	5.76	163	48.9	84.9	28.3	333	205	39.9	13.1	13.4	10.7	31.9	0.22	0	0	5.12	1.39	0.51	0.27	0.06	69.7	18.9	6.9	3.7	0.8	0.03	0.4
16332740	曹柏源	男	7	岁	0	96	5	2	0	124010000000	16332740	曹柏源										5.14	4.72	121	36.5	77.3	25.6	332	411	35.8	12.6	8	8.4	11.7	0.34	0	0	2.49	1.82	0.33	0.48	0.02	48.5	35.4	6.4	9.3	0.4	0.02	0.4
2010369148	韩嘉文	男	9	岁	1	0.96	13	2	0	123102802483	2010369148	韩嘉文										8.42	4.09	136	36.5	89.2	33.3	373	339	35	11.2	8.6	8.7	13.8	0.29	0	0	5.35	2.3	0.55	0.19	0.03	63.5	27.3	6.5	2.3	0.4	0.06	0.7
1411097270	邵世岑	男	9	岁	0	0.91	5	2	0	123122101121	1411097270	邵世岑										3.03	2.27	58	17.8	78.4	25.6	326	87	48	17.4	6	8.5	11.7	0.07	0.16	5.3	1.2	1.03	0.36	0.29	0.15	39.5	34	11.9	9.6	5	0.31	10.2
1410977081	王浩宇	男	9	岁	1	0.94	6	2	0	124012405373	1410977081	王浩宇										6.31	2.65	86	27	101.9	32.5	319	53	55	15.1	----	----	----	----	0	0	5.7	0.34	0.23	0.02	0.02	90.4	5.4	3.6	0.3	0.3	0.02	0.3
1411095131	黄瑞阳	男	7	岁	1	0.94	5	2	0	123121309503	1411095131	黄瑞阳										5.8	4.32	122	36.5	84.5	28.2	334	233	37.1	12.2	10.9	10.1	25	0.24	0	0	2.61	2.24	0.91	0.03	0.01	45	38.6	15.7	0.5	0.2	0.02	0.3
17724304	王羿乔	男	9	岁	1	0.94	10	2	0	123102607190	17724304	王羿乔										7.04	4.75	132	39.8	83.8	27.8	332	314	41.1	13.4	11	10.1	24.8	0.32	0	0	4.12	2.1	0.64	0.15	0.03	58.6	29.8	9.1	2.1	0.4	0.08	1.1
18854216	赵建钧	男	9	岁	0	0.96	6	2	0	123121309687	18854216	赵建钧										13.32	4.46	120	38	85.2	26.9	316	355	41.9	13.7	17.8	13	48.4	0.46	0	0	2.02	10.42	0.7	0.14	0.04	15.1	78.2	5.3	1.1	0.3	0.03	0.2
1411086468	张沛垚	男	9	岁	0	0.95	2	2	0	124011102819	1411086468	张沛垚										12.56	4.56	166	49.1	107.7	36.4	338	331	60.3	15.1	10.2	10.2	25.1	0.34	0.01	0.1	5.3	5.18	1.51	0.5	0.07	42.2	41.2	12	4	0.6	0.05	0.4
16391653	王楚渊	男	7	岁	0	0.93	5	2	0	123112306455	16391653	王楚渊										23.03	2.19	68	19.8	90.4	31.1	343	57	50.8	15.5	----	----	----	----	0	0	19.72	1.69	1.59	0	0.03	85.7	7.3	6.9	0	0.1	0.15	0.7
16421684	陈浩垟	男	8	岁	1	0.92	6	2	0	123101009282	16421684	陈浩垟										3.59	4.62	131	38.6	83.5	28.4	339	216	35.8	12.6	10.6	10.1	24.8	0.22	0	0	2.15	0.96	0.34	0.13	0.01	59.9	26.7	9.5	3.6	0.3	0.01	0.3
1411044625	王坤	男	8	岁	0	0.9	10	2	0	123101709089	1411044625	王坤										11.59	3.78	120	33.6	88.9	31.7	357	379	34.9	11.3	11.5	10.1	25.8	0.38	0	0	9.62	1.08	0.86	0.01	0.02	83	9.3	7.4	0.1	0.2	0.08	0.7
15084034	卢群之	男	8	岁	1	0.9	9	2	0	123120505315	15084034	卢群之										5.69	4.35	126	37.9	87.1	29	332	280	44.9	14	10	9.7	21.4	0.27	0	0	2.25	3.35	0.06	0.03	0	39.5	58.9	1.1	0.5	0	0.03	0.5
15195933	徐敬懿	男	8	岁	0	0.93	11	2	0	124012407263	15195933	徐敬懿										6.48	4.17	113	33.5	80.3	27.1	337	240	34.9	11.9	8.7	9.1	17.1	0.22	0	0	1.69	3.68	0.75	0.31	0.05	26	56.8	11.6	4.8	0.8	0	0
19131755	李宜泽	男	9	岁	0	0.92	6	2	0	123121305629	19131755	李宜泽										12.26	4.96	139	40.9	82.5	28	340	189	43.3	14.4	14.5	11.9	40.4	0.23	0.01	0.1	10.45	1	0.8	0	0.01	85.2	8.2	6.5	0	0.1	0.04	0.3
18905252	马歆瑶	女	5	岁	0	92	6	2	0	123091906325	18905252	马歆瑶										5.14	4.82	138	42.3	87.8	28.6	326	311	42.1	13.1	11.5	10.9	30.7	0.34	0	0	2.08	1.97	0.72	0.34	0.03	40.5	38.3	14	6.6	0.6	0.01	0.2
1410971734	王子睿	女	6	岁	1	97	7	2	0	123071904500	1410971734	王子睿										4.32	3.53	113	31	87.8	32	365	211	37.8	13.2	13	11.5	36	0.24	0.01	0.2	2.94	0.78	0.27	0.31	0.02	67.9	18.1	6.3	7.2	0.5	0.01	0.2
16453977	黄歆雅	女	6	岁	1	90	5	2	0	123090408081	16453977	黄歆雅										3.74	4.93	138	40.5	82.2	28	341	386	37.9	12.8	13	11.2	34.3	0.43	0	0	1.22	2.1	0.33	0.07	0.02	32.7	56.1	8.8	1.9	0.5	0.02	0.5
18998758	范潇予	女	6	岁	1	96	5	2	0	123110908488	18998758	范潇予										4.67	4.47	124	36.6	81.9	27.7	339	196	38.1	12.6	12.4	10.9	31.2	0.21	0	0	3.09	1.28	0.26	0.03	0.01	66.2	27.4	5.6	0.6	0.2	0.01	0.2
1410158875	刘雨璇	女	6	岁	1	95	5	2	0	123120410788	1410158875	刘雨璇										16.34	1.95	52	18.2	93.3	26.7	286	191	63.6	18.8	12.8	11.3	34	0.22	0.11	0.7	13.62	2.03	0.64	0.02	0.03	83.4	12.4	3.9	0.1	0.2	0.2	1.2
2010138930	罗米娜	女	6	岁	1	91	5	2	0	124012304320	2010138930	罗米娜										6.49	4.18	119	37.3	89.2	28.5	319	242	41	12.6	11.7	10.4	28.6	0.25	0	0	4.15	1.79	0.45	0.09	0.01	63.9	27.6	6.9	1.4	0.2	0.02	0.3
16437251	陈梓洋	女	7	岁	0	93	5	2	0	124012000000	16437251	陈梓洋										9.25	3.43	115	33.8	98.5	33.5	340	383	55.7	15.5	8.7	9.2	18	0.35	0.02	0.2	4.37	2.76	1.84	0.25	0.03	47.3	29.8	19.9	2.7	0.3	0.57	6.2
15176589	李妩同	女	7	岁	0	98	7	2	0	123060602146	15176589	李妩同										5.41	4.88	131	40.1	82.2	26.8	327	332	38.4	12.7	8.8	9	16.2	0.3	0.01	0.2	2.95	2.04	0.28	0.12	0.02	54.5	37.7	5.2	2.2	0.4	0.03	0.6
16286237	肇焘怡	女	7	岁	1	95	7	2	0	123101402398	16286237	肇焘怡										8.43	4.87	144	42.3	86.9	29.6	340	414	36.4	11.9	8.3	8.6	14.1	0.36	0	0	5.28	2.55	0.35	0.22	0.03	62.6	30.2	4.2	2.6	0.4	0.02	0.2
1411014550	张溪桐	女	7	岁	1	92	8	2	0	123111406940	1411014550	张溪桐										5.74	4.84	128	39.1	80.8	26.4	327	234	38.5	13.1	11.1	10.2	25.8	0.24	0	0	4.25	1.16	0.31	0.01	0.01	74	20.2	5.4	0.2	0.2	0.01	0.2
2010033131	席阅	女	8	岁	0	0.98	14	2	0	122100102058	2010033131	席阅										8.36	5.19	144	42	80.9	27.7	343	531	37	12.8	10.6	9.7	22.9	0.52	0	0	4.71	2.98	0.5	0.12	0.05	56.4	35.6	6	1.4	0.6	0.12	1.4
16314055	殷芊与	女	9	岁	1	0.98	12	2	0	123062907612	16314055	殷芊与										6.24	4.54	133	40	88.1	29.3	333	385	38.8	12	9.3	8.9	16	0.34	0	0	4.73	1.09	0.21	0.2	0.01	75.7	17.5	3.4	3.2	0.2	0.02	0.3
1410964953	马赛娜	女	9	岁	0	0.96	6	2	0	123071207828	1410964953	马赛娜										9.08	4.48	132	37.8	84.4	29.5	349	243	35.9	11.8	10.4	9.8	23.2	0.24	0	0	7.45	0.93	0.62	0.05	0.03	82.1	10.2	6.8	0.6	0.3	0.03	0.3
2010374878	陈馨悦	女	7	岁	0	0.92	7	2	0	123112210620	2010374878	陈馨悦										12.14	3.85	95	31	80.5	24.7	306	224	47.8	16.6	12.6	10.6	31	0.24	0	0	9.55	1.77	0.63	0.13	0.06	78.6	14.6	5.2	1.1	0.5	0.07	0.6
2010376673	王一涵	女	7	岁	0	0.82	7	2	0	123112305517	2010376673	王一涵										7.73	4.14	116	34	82.1	28	341	221	41.2	14.2	12.5	11.1	32.8	0.24	0.02	0.3	2.67	4.27	0.64	0.13	0.02	34.5	55.2	8.3	1.7	0.3	0.01	0.1
2010351984	王姝云	女	8	岁	1	0.9	13	2	0	123081104468	2010351984	王姝云										5.43	5.26	145	42.6	81	27.6	340	184	35.5	12	10.8	10.1	24.8	0.19	0	0	3.13	1.66	0.56	0.06	0.02	57.6	30.6	10.3	1.1	0.4	0.01	0.2
2010351478	张玥	女	8	岁	1		14	2	0	123081406161	2010351478	张玥										6.15	4.21	127	37.1	88.1	30.2	342	319	37.6	12.7	7.2	7.9	8.7	0.25	0	0	3.07	2.32	0.6	0.14	0.02	49.9	37.7	9.8	2.3	0.3	0.03	0.5
19191636	杨子静	女	8	岁	1	0.91	3	2	0	123102307007	19191636	杨子静										12.58	4.22	129	35.9	85.1	30.6	359	191	34.9	11.4	10.5	9.9	24.1	0.19	0	0	9.71	2.25	0.5	0.08	0.04	77.2	17.9	4	0.6	0.3	0.07	0.6
2010365142	李妍琪	女	8	岁	0	0.93	7	2	0	123122300990	2010365142	李妍琪										8.27	4.18	120	36	86.1	28.7	333	320	38.4	12.1	9.1	9.4	19.4	0.3	0	0	2.61	5.03	0.53	0.07	0.03	31.6	60.8	6.4	0.8	0.4	0.1	1.2
1410006843	张紫琪	女	9	岁	1	0.93	10	2	0	123100201533	1410006843	张紫琪										4.43	4.7	128	38.1	81.1	27.2	336	257	35.9	12	9.6	9.4	19.1	0.24	0	0	2.26	1.55	0.54	0.07	0.01	51	35	12.2	1.6	0.2	0.01	0.2
1411041386	苏启睿	男	5	岁	1	91	10	2	1	123101000000	1411041386	苏启睿										9.52	4.91	182	50.5	102.9	37.1	360	196	59.5	15.6	10.9	10.4	28	0.2	0	0	5.93	2.28	1.02	0.2	0.09	62.4	23.9	10.7	2.1	0.9	0.35	3.7
1411044423	坎子乐	男	5	岁	1	95	10	2	1	123102000000	1411044423	坎子乐										5	4.13	128	35.6	86.2	31	360	67	40.8	13.2	9.2	9	18.3	0.06	0.04	0.8	3.02	1.14	0.68	0.13	0.03	60.4	22.8	13.6	2.6	0.6	0.05	1
1411067597	石瑞豪	男	5	岁	1	95	13	2	1	123121000000	1411067597	石瑞豪										7.58	3.45	113	34.8	100.9	32.8	325	102	49.6	13.2	14.7	12	40.4	0.12	0.05	0.7	5.16	1.69	0.64	0.06	0.03	68.1	22.3	8.4	0.8	0.4	0.12	1.6
181164483	张森	男	5	岁	0	93	10	2	1	124010000000	181164483	张森										4.28	4.72	97	34	72	20.6	285	294	44.3	17	14.3	11	34.1	0.32	0	0	2.31	1.55	0.28	0.1	0.04	54.1	36.2	6.5	2.3	0.9	0	0
2010343978	王晨宇	男	5	岁	1	96	4	2	1	123071209128	2010343978	王晨宇										14.28	4.05	122	34.6	85.4	30.1	353	508	37.2	12.1	10.1	9.7	21.3	0.49	0	0	10.23	2.84	0.76	0.42	0.03	71.7	19.9	5.3	2.9	0.2	0.1	0.7
19208513	洪睿泽	男	5	岁	0	92	11	2	1	123083105942	19208513	洪睿泽										5.55	4.56	119	39	85.5	26.1	305	324	40.5	13.1	10.4	9.9	22.6	0.32	0	0	3.08	1.92	0.54	0.01	0	55.5	34.6	9.7	0.2	0	0.01	0.2
1410437005	李柄毅	男	5	岁	0	93	7	2	1	123112601899	1410437005	李柄毅										17.64	3.45	107	32.1	93	31	333	186	57.6	17.2	16.8	12.3	42.1	0.23	0.01	0.1	14.18	2.56	0.78	0.03	0.09	80.4	14.5	4.4	0.2	0.5	0.15	0.9
1410380164	刘栩霖	男	5	岁	1	90	7	2	1	123120502011	1410380164	刘栩霖										17.02	4.34	121	36.3	83.6	27.9	333	572	45.6	14.9	9.8	9.4	20.3	0.54	0.01	0.1	11.58	4.36	1.02	0.03	0.03	68	25.6	6	0.2	0.2	0.17	1
1410163409	移晨祥	男	5	岁	0	90	8	2	1	123121602043	1410163409	移晨祥										8.05	3.23	92	28.9	89.5	28.5	318	184	65.8	20.4	9.4	9.4	20.3	0.17	0.03	0.4	6.4	1.12	0.47	0.05	0.01	79.6	13.9	5.8	0.6	0.1	0.06	0.7
2010383623	于赫	男	5	岁	1	92	10	2	1	123122104182	2010383623	于赫										8.99	3.32	103	32.1	96.7	31	321	87	58.7	16.7	17.1	12.7	45.6	0.11	0	0	7.5	0.82	0.66	0.01	0	83.5	9.1	7.3	0.1	0	0.03	0.3
1410085291	赵李源	男	5	岁	1	98	7	2	1	124010807178	1410085291	赵李源										10.33	4.38	160	45.2	103.2	36.5	354	272	57.4	15	9.3	9.4	19.7	0.26	0.01	0.1	6.57	2.07	1.03	0.64	0.02	63.6	20	10	6.2	0.2	0.04	0.4
1411120323	宋政阳	男	5	岁	0	94	7	2	1	124011904790	1411120323	宋政阳										7.81	3.84	116	34	88.5	30.2	341	181	42.5	13.2	11.6	10.1	27.1	0.18	0	0	4.72	2.34	0.58	0.15	0.02	60.4	30	7.4	1.9	0.3	0.02	0.3
2010079411	刘宇麟	男	6	岁	1	95	15	2	1	123111000000	2010079411	刘宇麟										6.04	4.94	124	38.9	78.7	25.1	319	293	51	17.8	12.5	10.1	27.9	0.3	0	0	2.87	2.61	0.34	0.17	0.05	47.6	43.2	5.6	2.8	0.8	0.01	0.2
1410425054	闫欣起	男	6	岁	1	95	7	2	1	123112000000	1410425054	闫欣起										8.26	2.93	82	25.7	87.7	28	319	165	64.6	20.1	10.3	10.5	27.9	0.17	0	0	6.48	1.24	0.45	0.06	0.03	78.5	15	5.4	0.7	0.4	0.03	0.4
1411071060	李瑞恒	男	6	岁	1	93	7	2	1	123112000000	1411071060	李瑞恒										7.66	4.56	113	36.3	79.6	24.8	311	312	45	15.6	10.6	10.1	24.9	0.31	0	0	6.06	1.15	0.36	0.06	0.03	79.1	15	4.7	0.8	0.4	0.04	0.5
2010313442	程治凯	男	6	岁	0	92	8	2	1	123121000000	2010313442	程治凯										3.51	4.52	123	37.5	83	27.2	328	394	39.8	13.2	9.5	9.4	19.7	0.37	0	0	1.18	1.84	0.45	0.01	0.03	33.6	52.4	12.8	0.3	0.9	0.01	0.3
191375681	赵小天	男	6	岁	1	94	7	2	1	124011000000	191375681	赵小天										7.65	4.17	102	33.6	80.6	24.5	304	350	51.3	18.8	9.2	9.2	19.4	0.32	0.03	0.4	5.31	1.74	0.52	0.03	0.05	69.4	22.7	6.8	0.4	0.7	0.09	1.2
1410990083	黄文翔	男	6	岁	1		16	2	1	123081405178	1410990083	黄文翔										13.26	4.32	119	35.2	81.5	27.5	338	428	37.1	12.5	7.9	8.4	11.7	0.36	0	0	8.87	2.87	1.14	0.34	0.04	66.9	21.6	8.6	2.6	0.3	0.06	0.5
1411029469	拜睿	男	6	岁	0	95	8	2	1	123092007715	1411029469	拜睿										6.01	4.47	120	35	78.3	26.8	343	330	35.8	12.6	10.4	9.9	23.1	0.33	0	0	3.27	1.88	0.62	0.2	0.04	54.4	31.3	10.3	3.3	0.7	0.03	0.5
19221919	董昱彤	男	6	岁	1	94	5	2	1	123110707282	19221919	董昱彤										4.55	4.46	123	36.7	82.3	27.6	335	200	37.8	12.4	11.7	10.4	28.4	0.21	0	0	2.95	1.05	0.38	0.16	0.01	64.8	23.1	8.4	3.5	0.2	0.02	0.4
1410957230	田默涵	男	6	岁	1	91	11	2	1	123110804747	1410957230	田默涵										8.84	5.06	142	43.4	85.8	28.1	327	405	41.1	13.2	9.6	9.7	23.3	0.39	0	0	4.75	3.43	0.44	0.17	0.05	53.7	38.8	5	1.9	0.6	0.15	1.7
1411086631	刘星辰	男	6	岁	0	94	5	2	1	123120609444	1411086631	刘星辰										5.09	3.79	120	36.5	96.3	31.7	329	178	59.7	17.1	12.9	11.3	34.6	0.2	0	0	3.69	0.96	0.43	0.01	0	72.5	18.9	8.4	0.2	0	0.02	0.4
2010092952	纪岩	男	6	岁	1	94	6	2	1	123122808508	2010092952	纪岩										6.54	3.92	120	36.1	92.1	30.6	332	222	41.1	12.2	11.4	10.5	28.7	0.23	0	0	4.84	0.89	0.46	0.32	0.03	74	13.6	7	4.9	0.5	0.03	0.5
17707652	王彦皓	男	6	岁	1	95	5	2	1	124011009571	17707652	王彦皓										8.81	4.12	120	36	87.4	29.1	333	182	40.2	12.6	12.8	10.7	30.8	0.19	0.01	0.1	6.28	1.9	0.54	0.05	0.04	71.2	21.6	6.1	0.6	0.5	0.08	0.9
1411123383	李嘉树	男	6	岁	1	91	7	2	1	124011707342	1411123383	李嘉树										3.84	3.55	91	29.2	82.3	25.6	312	223	47.1	15.5	11.5	10.4	28.3	0.23	0	0	2.33	1.22	0.22	0.05	0.02	60.7	31.8	5.7	1.3	0.5	0.01	0.3
1410767643	陈文远	男	6	岁	0	93	7	2	1	124012407435	1410767643	陈文远										6.55	4.53	119	37.2	82.1	26.3	320	470	42	14	8.7	8.9	15.6	0.42	0	0	1.23	4.75	0.34	0.21	0.02	18.8	72.5	5.2	3.2	0.3	0.01	0.2
1410174360	冯子曦	男	7	岁	0	92	7	2	1	123110000000	1410174360	冯子曦										12.53	4.49	121	35.6	79.3	26.9	340	373	35.2	12.3	9.2	9.4	19	0.35	0	0	3.79	7.56	0.83	0.3	0.05	30.3	60.3	6.6	2.4	0.4	0.02	0.2
1411072230	陶文轩	男	7	岁	1	92	4	2	1	123112000000	1411072230	陶文轩										11.08	3.85	109	33.6	87.3	28.3	324	224	45.5	14.3	14.5	11.6	38	0.26	0	0	7.93	2.38	0.64	0.1	0.03	71.5	21.5	5.8	0.9	0.3	0.12	1.1
1411086999	徐行	男	7	岁	1	98	9	2	1	123120000000	1411086999	徐行										7.56	4.48	141	42.9	95.8	31.5	329	309	42.8	12.2	11.7	10.4	28.8	0.32	0	0	5.09	1.78	0.53	0.12	0.04	67.4	23.5	7	1.6	0.5	0.02	0.3
1411085558	姚晨兴	男	7	岁	1	100	18	2	1	123121000000	1411085558	姚晨兴										9.47	4.13	116	35.4	85.7	28.1	328	185	40.6	13.2	12.8	11.3	34.4	0.21	0	0	6.69	2.03	0.68	0.05	0.02	70.7	21.4	7.2	0.5	0.2	0.05	0.5
2010380901	何骏宸	男	7	岁	0	92	10	2	1	123122000000	2010380901	何骏宸										17.76	5.17	188	54.7	105.8	36.4	344	317	61.5	15.6	9.4	9.5	20	0.3	0.15	0.8	13.83	2.54	1.29	0.02	0.08	77.8	14.3	7.3	0.1	0.5	0.44	2.5
2010387359	张文昊	男	7	岁	1	95	5	2	1	124010000000	2010387359	张文昊										11.79	4.44	139	39.7	89.4	31.3	350	311	41.9	12.9	10.3	9.7	22.1	0.3	0	0	8.36	2.49	0.84	0.07	0.03	70.9	21.1	7.1	0.6	0.3	0.07	0.6
16320774	雍轲淼	男	7	岁	1	91	12	2	1	123102409374	16320774	雍轲淼										7.2	2.6	132	23.7	91.2	50.8	557	349	37.3	15.7	9.7	9.5	19.5	0.33	0	0	4.53	1.8	0.61	0.24	0.02	62.9	25	8.5	3.3	0.3	0.03	0.4
16444615	杨翼辰	男	7	岁	1	92	10	2	1	123110707468	16444615	杨翼辰										5.14	4.72	121	36.5	77.3	25.6	332	411	35.8	12.6	8	8.4	11.7	0.34	0	0	2.49	1.82	0.33	0.48	0.02	48.5	35.4	6.4	9.3	0.4	0.02	0.4
2010371359	郑小波	男	7	岁	0	95	13	2	1	123110704361	2010371359	郑小波										11.6	5.32	151	43.8	82.3	28.4	345	555	36.4	12.2	8.8	8.8	15.2	0.49	0	0	9.39	1.1	0.79	0.27	0.05	81	9.5	6.8	2.3	0.4	0.08	0.7
1411065882	杨梓桐	男	7	岁	0	97	4	2	1	123110806260	1411065882	杨梓桐										10.2	5.07	150	40.6	80.1	29.6	369	337	34.5	12.2	8.1	8.6	12.9	0.29	0	0	5.63	3.34	0.68	0.51	0.04	55.2	32.7	6.7	5	0.4	0.04	0.4
2010374984	高瑜成	男	7	岁	1	93	7	2	1	123111606135	2010374984	高瑜成										6.27	3.88	118	34.5	88.9	30.4	342	231	40.5	12.5	10.7	10	24.1	0.23	0	0	3.83	1.75	0.56	0.12	0.01	61.1	27.9	8.9	1.9	0.2	0.01	0.2
2010374567	令安杰	男	7	岁	1	94	5	2	1	123111606045	2010374567	令安杰										8.24	3.49	100	30.2	86.5	28.7	331	172	40.6	13.1	12.9	11	32.7	0.19	0.01	0.1	6.79	0.95	0.48	0.01	0.01	82.5	11.5	5.8	0.1	0.1	0.05	0.6
16327324	刘骐颐	男	7	岁	1	95	7	2	1	123111607344	16327324	刘骐颐										6.34	3.24	102	31.6	97.5	31.5	323	214	48.3	13.4	16.4	12.6	45.2	0.27	0	0	5.19	0.59	0.47	0.07	0.02	81.9	9.3	7.4	1.1	0.3	0.04	0.6
16366840	张梓宸	男	7	岁	1	93	6	2	1	123111705066	16366840	张梓宸										10.05	5.22	156	47.9	91.8	29.9	326	257	44.5	13.1	13.2	11.2	34.3	0.29	0	0	6.11	3.1	0.72	0.06	0.06	60.8	30.8	7.2	0.6	0.6	0.02	0.2
1410006697	谢子涵	男	7	岁	0	0.96	11	2	1	123122907143	1410006697	谢子涵										16.28	3.12	85	26.5	84.9	27.2	321	192	45.6	14.7	13.9	11.2	35.4	0.22	0	0	13.46	1.87	0.84	0.06	0.05	82.6	11.5	5.2	0.4	0.3	0.05	0.3
2010383643	王文杰	男	8	岁	0	0.94	10	2	1	123122000000	2010383643	王文杰										6.38	4.59	143	42.7	93	31.2	335	155	48.8	14.3	10.4	10.2	26	0.16	0	0	4.19	1.4	0.6	0.15	0.04	65.7	21.9	9.4	2.4	0.6	0.12	1.9
1410110269	高子渊	男	8	岁	1	0.95	10	2	1	123122005216	1410110269	高子渊										4.74	4.47	136	40.8	91.3	30.4	333	177	45.5	13.4	19.6	13.8	55.9	0.24	0	0	3.56	0.64	0.44	0.08	0.02	75.1	13.5	9.3	1.7	0.4	0.01	0.2
16331300	王淇	男	7	岁	0	0.95	8	2	1	123120806048	16331300	王淇										9.74	3.36	82	27.4	81.5	24.4	299	274	47.9	16.6	10	9.5	21.3	0.26	0.01	0.1	7.28	1.58	0.79	0.08	0.01	74.8	16.2	8.1	0.8	0.1	0.04	0.4
191817649	赵航毅	男	7	岁	0	0.91	11	2	1	123112602217	191817649	赵航毅										7.23	3.51	84	26.6	75.8	23.9	316	165	44.8	16.3	16.1	10.9	34.9	0.18	0	0	5.37	1.27	0.54	0.03	0.02	74.2	17.6	7.5	0.4	0.3	0.01	0.1
2010378121	杨旭栋	男	7	岁	0	0.92	1	2	1	123112705431	2010378121	杨旭栋										5.26	3.95	115	36.2	91.6	29.1	318	187	48.8	14.5	15.2	12.2	41.3	0.23	0.01	0.2	2.52	1.94	0.55	0.24	0.01	47.8	36.9	10.5	4.6	0.2	0.02	0.4
17637040	刘国一	男	7	岁	0	0.93	10	2	1	123112805539	17637040	刘国一										6.28	4.36	137	39.7	91.1	31.4	345	233	41.1	12.2	11.5	10.2	26.5	0.24	0	0	3.86	1.98	0.27	0.14	0.03	61.5	31.5	4.3	2.2	0.5	0.02	0.3
2010149275	赵浩宇	男	7	岁	0	0.91	8	2	1	123121113372	2010149275	赵浩宇										7.3	4.39	135	40.4	92	30.8	334	177	46.7	13.7	10.5	10	24.2	0.18	0	0	6.12	0.57	0.57	0.02	0.02	83.8	7.8	7.8	0.3	0.3	0.03	0.4
2010068535	宋昊哲	男	8	岁	0	0.93	10	2	1	124012000000	2010068535	宋昊哲										9.05	3.75	119	36	96	31.7	331	209	43.3	12.5	10.5	9.8	23	0.2	0	0	6.92	1.62	0.36	0.12	0.03	76.5	17.9	4	1.3	0.3	0.03	0.3
1410057586	王博涛	男	8	岁	0	0.96	6	2	1	123060708010	1410057586	王博涛										6.08	3.8	114	32.7	86.1	30	349	231	38.4	12.7	9.6	9.4	19.4	0.22	0	0	3.45	1.47	0.48	0.66	0.02	56.7	24.2	7.9	10.9	0.3	0.03	0.5
1411056924	张梓祺	男	8	岁	1	0.9	11	2	1	123110102419	1411056924	张梓祺										5.18	5.13	142	40.8	79.5	27.7	348	346	35	12.2	10.9	10.2	25.5	0.35	0	0	3.46	0.96	0.44	0.3	0.02	66.8	18.5	8.5	5.8	0.4	0.05	1
2010372475	陈景行	男	8	岁	1	0.94	5	2	1	123111100720	2010372475	陈景行										6.33	4.5	133	37.2	82.7	29.6	358	341	36.3	12.6	8.1	9.1	17.5	0.31	0	0	2.86	2.93	0.5	0.03	0.01	45.1	46.3	7.9	0.5	0.2	0.04	0.6
2010377361	贾浩然	男	8	岁	0	0.92	9	2	1	123112405385	2010377361	贾浩然										9.45	4.65	135	40.7	87.5	29	332	251	39.8	12.4	10.6	9.9	23.4	0.25	0	0	7.51	1.4	0.4	0.11	0.03	79.5	14.8	4.2	1.2	0.3	0.12	1.3
2010389336	裴溪源	男	8	岁	1	0.92	7	2	1	124010806171	2010389336	裴溪源										13.24	2.44	83	24.3	99.6	34	342	591	59.2	16.3	9.2	9.6	20.2	0.57	0.04	0.3	4.36	6.56	1.81	0.49	0.02	32.9	49.5	13.7	3.7	0.2	0.08	0.6
1411042287	张嘉睿	男	9	岁	1	0.96	16	2	1	123101902990	1411042287	张嘉睿										7.64	4.53	130	38.2	84.3	28.7	340	453	38.5	12.8	10.5	10	24.5	0.45	0	0	4.79	1.76	0.95	0.11	0.03	62.8	23	12.4	1.4	0.4	0.07	0.9
16363110	葛正坤	男	9	岁	1	0.91	7	2	1	123110108077	16363110	葛正坤										9.01	4.89	139	40.9	83.6	28.4	340	360	38.1	12.5	10.2	9.7	22.4	0.35	0	0	6.31	1.92	0.71	0.05	0.02	70	21.3	7.9	0.6	0.2	0.04	0.4
1410164145	肖炳骧	男	9	岁	0	0.92	5	2	1	123112303100	1410164145	肖炳骧										19.32	5.17	186	55.6	107.5	36	335	272	60.2	15	9.8	9.4	19.2	0.26	0.68	3.5	14.91	2.48	1.5	0.25	0.18	77.2	12.8	7.8	1.3	0.9	0.83	4.3
1410081685	马昱凡	男	9	岁	0	0.9	9	2	1	123121706064	1410081685	马昱凡										8.77	4.03	122	37.5	93.1	30.3	325	320	55.4	16.1	11.6	10	26.7	0.32	0	0	1.92	4.3	1.73	0.79	0.03	22	49	19.7	9	0.3	0.09	1
1410094188	郭俊毅	男	9	岁	0	0.92	5	2	1	123122204064	1410094188	郭俊毅										5.62	3.42	103	30.7	89.8	30.1	336	339	48.5	14.7	10.1	9.8	23	0.33	0	0	3.29	1.65	0.4	0.21	0.07	58.6	29.4	7.1	3.7	1.2	0.01	0.2
1411057499	朱晴	女	5	岁	0	94	12	2	1	123110000000	1411057499	朱晴										11.75	3.63	102	32.7	90.1	28.1	312	175	52.8	16.3	16.5	12.3	43.8	0.21	0	0	9.37	1.63	0.64	0.09	0.02	79.7	13.9	5.4	0.8	0.2	0.08	0.7
17665784	于言蹊	女	5	岁	0	92	13	2	1	123042608396	17665784	于言蹊										8.82	3.84	116	35.3	91.9	30.2	329	281	43	12.9	8.8	9.2	16.8	0.26	0	0	6.74	1.57	0.48	0.01	0.02	76.5	17.8	5.4	0.1	0.2	0.02	0.2
192303071	张昕汝	女	5	岁	0	95	11	2	1	123091904650	192303071	张昕汝										11.56	3.54	89	28.1	79.4	25.1	317	411	56.9	19.8	8.7	9.3	19.3	0.38	0	0	5.77	4.37	1.14	0.24	0.04	49.9	37.8	9.9	2.1	0.3	0.05	0.4
192250012	康潇然	女	5	岁	0	93	6	2	1	123112001373	192250012	康潇然										7.65	3.96	126	37.3	94.2	31.8	338	194	43.4	12.6	10.4	9.7	22.8	0.19	0.01	0.1	4.81	1.9	0.8	0.07	0.07	62.9	24.8	10.5	0.9	0.9	0.3	3.9
1411094988	柴欣怡	女	5	岁	1	96	15	2	1	123121405386	1411094988	柴欣怡										6.49	3.02	98	28.8	95.4	32.5	340	200	47	13.5	12.2	10.5	28.7	0.21	0	0	4.2	1.43	0.8	0.04	0.02	64.8	22	12.3	0.6	0.3	0.04	0.6
191209432	李显阳	女	5	岁	1	90	11	2	1	124011109586	191209432	李显阳										10.44	4.31	120	36.2	84	27.8	331	508	37.7	12.4	8.6	8.6	13.9	0.44	0.01	0.1	4.56	4.96	0.88	0.03	0.01	43.7	47.5	8.4	0.3	0.1	0.08	0.8
1411113653	孙艺可	女	5	岁	0	93	7	2	1	124011504772	1411113653	孙艺可										3.05	2.39	61	18.7	78.2	25.5	326	77	48.4	17.3	6	8.2	9.4	0.06	0.16	5.2	1.17	1.05	0.37	0.31	0.15	38.4	34.4	12.1	10.2	4.9	0.31	10.2
1410271684	林嘉荷	女	6	岁	1	98	13	2	1	122111703306	1410271684	林嘉荷										8.29	4.23	124	36.5	86.3	29.3	340	432	37.9	12.6	9.3	9.2	16.9	0.4	0	0	5.01	2.37	0.55	0.3	0.06	60.5	28.6	6.6	3.6	0.7	0.03	0.4
17692989	田一涵	女	6	岁	1	98	14	2	1	123090100923	17692989	田一涵										12.22	5.24	149	45.6	87	28.4	327	387	39.7	12.4	12	10.2	27.1	0.4	0	0	7.73	3.66	0.81	0	0.02	63.2	30	6.6	0	0.2	0.05	0.4
1410333418	张小米	女	6	岁	1	95	5	2	1	123100803257	1410333418	张小米										4.9	4.06	116	34.4	84.7	28.6	337	366	36.4	11.8	8	8.4	11.4	0.31	0	0	2.25	2.28	0.33	0.03	0.01	46	46.5	6.7	0.6	0.2	0.03	0.6
1410463159	黄欣桐	女	6	岁	1	92	8	2	1	123101104627	1410463159	黄欣桐										6.98	5.25	141	43	81.9	26.9	328	294	37.3	12.3	9.5	9.4	19.1	0.28	0	0	4.95	1.37	0.63	0.01	0.02	71	19.6	9	0.1	0.3	0.03	0.4
17739642	史艾艾	女	6	岁	1	92	14	2	1	123102501476	17739642	史艾艾										12.83	4.03	117	34.3	85.1	29	341	463	42.9	14	8.6	8.6	13	0.4	0.01	0.1	9.7	1.97	0.64	0.5	0.02	75.5	15.4	5	3.9	0.2	0.1	0.8
1410318443	张宁	女	6	岁	0	91	5	2	1	123110807396	1410318443	张宁										7.74	4.5	138	39.2	87.1	30.7	352	215	39	12.4	11.5	10.3	26.7	0.22	0	0	4.54	2.53	0.61	0.04	0.02	58.6	32.7	7.9	0.5	0.3	0.05	0.6
1411030252	辛紫悦	女	6	岁	1	95	7	2	1	123111302715	1411030252	辛紫悦										4.7	4.62	138	39.7	85.9	29.9	348	387	36.6	11.9	12.3	10.9	31.2	0.42	0	0	1.89	2.38	0.26	0.15	0.02	40.3	50.6	5.5	3.2	0.4	0.01	0.2
1411069408	朱梓妍	女	6	岁	1	96	6	2	1	123111901883	1411069408	朱梓妍										6.78	4.34	111	33.5	77.2	25.6	331	226	47.4	17.1	9.3	10	22.4	0.23	0.44	6.5	2.83	2.08	0.79	0.77	0.31	41.6	30.7	11.7	11.4	4.6	0.72	10.6
17689392	张以兮	女	6	岁	1	97	6	2	1	123112808721	17689392	张以兮										4.72	4.29	122	36.8	85.8	28.4	332	148	45.1	14.5	17.3	12	40.6	0.18	0	0	3.75	0.75	0.19	0.03	0	79.5	15.9	4	0.6	0	0.01	0.2
1411053941	张一尘	女	6	岁	1	91	7	2	1	123112904778	1411053941	张一尘										8.79	3.46	103	32.5	93.9	29.8	317	170	60.4	17.5	15.4	12.1	41.8	0.21	0.01	0.1	7.51	0.78	0.47	0.01	0.02	85.5	8.9	5.3	0.1	0.2	0.02	0.2
2010379202	卓玛拉姆	女	6	岁	1		9	2	1	123120600572	2010379202	卓玛拉姆										5.41	3.99	122	35.6	89.2	30.6	343	173	44	13.7	15	12.1	43.1	0.21	0	0	3.66	1.31	0.32	0.09	0.03	67.6	24.2	5.9	1.7	0.6	0.02	0.4
18791581	杨霁煊	女	6	岁	1	95	6	2	1	123120805900	18791581	杨霁煊										7.23	4.09	127	37.7	92.2	31.1	337	257	42.3	12.5	12.1	10.7	30	0.27	0	0	4.79	1.88	0.45	0.08	0.03	66.3	26	6.2	1.1	0.4	0.02	0.3
2010242264	唐芮一	女	6	岁	1	96	6	2	1	123121402285	2010242264	唐芮一										2.54	4.83	109	37	76.6	22.6	295	386	47.2	17.2	10	9.4	20.7	0.36	0	0	0.91	1.19	0.4	0.01	0.03	35.8	46.9	15.7	0.4	1.2	0.01	0.4
17561569	王煊淇	女	6	岁	1	96	5	2	1	123121803590	17561569	王煊淇										13.32	3.81	118	37.3	97.9	31	316	190	57.1	15.8	9.7	9.8	22.3	0.19	0	0	10.44	2.01	0.85	0	0.02	78.3	15.1	6.4	0	0.2	0.09	0.7
17698384	李宜桐	女	6	岁	1	97	11	2	1	123122606029	17698384	李宜桐										14.27	4.57	164	46	100.7	35.9	357	318	59.1	15.9	13	10.7	31.1	0.34	0.02	0.1	5.69	5.85	1.46	1.18	0.09	39.9	41	10.2	8.3	0.6	0.14	1
19230845	刘梓杉	女	6	岁	1	99	6	2	1	123122603356	19230845	刘梓杉										12.37	3.93	127	38.2	97.2	32.3	332	282	45.4	12.8	11.4	10.2	26.6	0.29	0	0	9.64	2	0.64	0.07	0.02	77.8	16.2	5.2	0.6	0.2	0.06	0.5
2010385858	漆静遥	女	6	岁	0	96	10	2	1	123122900493	2010385858	漆静遥										8.99	3.28	102	30.6	93.3	31.1	333	138	59.7	17.4	16.2	12.3	42.7	0.17	0	0	6.9	1.45	0.55	0.06	0.03	76.8	16.1	6.1	0.7	0.3	0.03	0.3
1410297073	聂雨琪	女	6	岁	1	93	6	2	1	124011002869	1410297073	聂雨琪										9.99	3	101	29.9	99.7	33.7	338	453	53.2	14.6	10.9	10.8	28.8	0.49	0	0	2.1	6.49	0.93	0.45	0.02	21	65	9.3	4.5	0.2	0.03	0.3
1410824841	尹佳媛	女	6	岁	1	94	6	2	1	124011809086	1410824841	尹佳媛										6.15	4.72	179	57	120.8	37.9	314	142	76.6	16.8	10.7	9.7	23.3	0.14	2.13	34.6	3.74	1.91	0.33	0.09	0.08	60.7	31.1	5.4	1.5	1.3	0.05	0.8
1410963756	金芷冰	女	6	岁	1	97	7	2	1	124012903382	1410963756	金芷冰										7.53	3.74	116	33.8	90.4	31	343	319	57.4	17.5	11.4	10	26.1	0.32	0.02	0.3	1.39	3.84	1.25	1.03	0.02	18.4	51	16.6	13.7	0.3	0.01	0.1
1410138336	王语萱	女	7	岁	1	99	6	2	1	123113000000	1410138336	王语萱										16.24	4.97	156	45.1	90.7	31.4	346	573	50.5	15.4	9.3	9.7	19.3	0.56	1.07	6.6	7.9	4.14	1.8	1.62	0.78	48.6	25.5	11.1	10	4.8	2.02	12.4
1410219817	张祺悦	女	7	岁	1	92	13	2	1	123113000000	1410219817	张祺悦										7	4.46	122	36.1	80.9	27.4	338	251	46.5	15.9	9.8	9.9	22.5	0.25	0.43	6.1	2.99	1.91	0.93	0.83	0.34	42.6	27.3	13.3	11.9	4.9	0.76	10.9
1410002250	孙雅萱	女	7	岁	1	99	11	2	1	123120000000	1410002250	孙雅萱										25.35	4.38	127	40.8	93.2	29	311	842	51.3	15	8.9	9.1	17.5	0.77	0.01	0	21.88	2.1	1.2	0.08	0.09	86.3	8.3	4.7	0.3	0.4	0.22	0.9
2010380170	马蕊馨	女	7	岁	1	96	5	2	1	123121000000	2010380170	马蕊馨										8.92	4.99	152	45	90.2	30.5	338	296	41.2	12.5	11.5	10	24.7	0.3	0	0	6.51	1.59	0.57	0.13	0.12	73	17.8	6.4	1.5	1.3	0.02	0.2
2010140994	巩梦洁	女	7	岁	0	95	7	2	1	124011000000	2010140994	巩梦洁										8.45	4.05	129	38.5	95.1	31.9	335	208	48.8	14	12.2	10.5	28.7	0.22	0	0	6.06	1.82	0.54	0.01	0.02	71.8	21.5	6.4	0.1	0.2	0.05	0.6
16322634	付向玉	女	7	岁	1	92	9	2	1	124012000000	16322634	付向玉										8.94	3.96	123	36.8	92.9	31.1	334	240	42.7	12.6	10.2	9.6	21.6	0.23	0	0	6.88	1.31	0.66	0.07	0.02	76.9	14.7	7.4	0.8	0.2	0.02	0.2
1410168440	白檬睿	女	7	岁	1	96	7	2	1	123110807837	1410168440	白檬睿										6.05	5.14	141	40.8	79.4	27.4	346	328	33.9	11.9	10.3	9.8	23	0.32	0	0	3.76	1.66	0.51	0.1	0.02	62.2	27.4	8.4	1.7	0.3	0.06	1
16410256	马亦涵	女	7	岁	0	93	7	2	1	123110802789	16410256	马亦涵										4.22	3.29	125	30.3	92.1	38	413	449	----	----	8.9	8.9	14.6	0.4	0	0	1.65	2.19	0.24	0.11	0.03	39.1	51.9	5.7	2.6	0.7	0.07	1.7
1411066588	安泠溪	女	7	岁	1	94	7	2	1	123110907872	1411066588	安泠溪										5.9	4.3	152	38.4	89.3	35.3	396	261	37.7	12.6	13.4	11.3	33.8	0.29	0	0	4.51	0.94	0.31	0.11	0.03	76.4	15.9	5.3	1.9	0.5	0.03	0.5
192010361	杜家琳	女	7	岁	1	96	7	2	1	123111311016	192010361	杜家琳										6.5	5.45	155	46.5	85.3	28.4	333	323	36	11.6	8.9	8.8	15.5	0.29	0.01	0.2	3.12	2.81	0.38	0.16	0.03	48	43.2	5.8	2.5	0.5	0.06	0.9
1410049989	赵凝萱	女	7	岁	0	92	5	2	1	123111704308	1410049989	赵凝萱										6.26	4.8	115	36.5	76	24	315	253	45.1	16.3	13.4	10.5	30	0.27	0.01	0.2	3.77	1.92	0.49	0.05	0.03	60.2	30.7	7.8	0.8	0.5	0	0
2010163122	郭宸妤	女	9	岁	1	0.94	10	2	1	123111000000	2010163122	郭宸妤										6.01	3.64	134	40.5	111.3	36.8	331	239	67.8	16.4	11.8	11	31.4	0.26	0.01	0.2	1.1	3.05	1.16	0.67	0.03	18.4	50.7	19.3	11.1	0.5	0.02	0.3
1411075965	王馨苑	女	7	岁	1	0.96	7	2	1	123112304728	1411075965	王馨苑										4.57	4.8	148	43.9	91.5	30.8	337	215	41.1	12.3	17.8	12.5	45.5	0.27	0	0	2.39	1.7	0.2	0.25	0.03	52.2	37.2	4.4	5.5	0.7	0.01	0.2
16472257	丁小洋	女	7	岁	1	0.94	9	2	1	123121404882	16472257	丁小洋										16.42	5.1	160	45.9	90	31.4	349	588	49.6	15.1	8.7	9.4	16.3	0.55	1.13	6.9	7.62	3.9	2.13	1.96	0.81	46.4	23.8	13	11.9	4.9	1.89	11.5
16296416	郑竹萌	女	7	岁	0	0.95	6	2	1	123121505200	16296416	郑竹萌										9.05	3.99	121	36.9	92.5	30.3	328	352	40.8	12	9.4	9.2	17.9	0.32	0	0	4.74	3.65	0.62	0.02	0.02	52.4	40.3	6.9	0.2	0.2	0.01	0.1
16413295	许俪馨	女	7	岁	0	0.95	7	2	1	124011803612	16413295	许俪馨										3.03	2.33	54	16.7	71.7	23.2	323	90	50.8	20.1	6.2	8.2	7.4	0.07	0.14	4.6	1.16	1.04	0.37	0.32	0.14	38.3	34.3	12.2	10.6	4.6	0.29	9.6
15141409	孙雨诺	女	8	岁	1	0.94	7	2	1	123110709224	15141409	孙雨诺										6.7	4.86	138	40.6	83.5	28.4	340	248	38	12.7	14.2	11.2	34.7	0.28	0	0	5.23	1.09	0.24	0.12	0.02	78	16.3	3.6	1.8	0.3	0.03	0.4
15182755	李怡霖	女	8	岁	1	0.94	7	2	1	123112108700	15182755	李怡霖										19.11	3.53	103	31.3	88.7	29.2	329	314	40.9	13.6	11.1	10.2	26	0.32	0.01	0.1	16.71	1.62	0.76	0	0.02	87.4	8.5	4	0	0.1	0.09	0.5
2010376553	杜泓漪	女	7	岁	1	0.96	7	2	1	123112206986	2010376553	杜泓漪										10.44	3.89	117	36.5	93.8	30.1	321	321	54.6	15.9	12.8	10.8	31.3	0.35	0	0	7.63	2.05	0.52	0.21	0.03	73.1	19.6	5	2	0.3	0.03	0.3
18863741	杨靖琪	女	7	岁	0	0.92	9	2	1	123112806694	18863741	杨靖琪										5.89	3.91	122	38.8	99.2	31.2	314	187	46.6	12.7	11.1	10	25.1	0.19	0	0	4.4	1.08	0.35	0.05	0.01	74.8	18.3	5.9	0.8	0.2	0.03	0.5
2010039843	岳奕霏	女	7	岁	0	0.92	5	2	1	123112808532	2010039843	岳奕霏										13.6	4.79	169	48.7	101.7	35.3	347	424	61.5	17	9.3	9	16.4	0.38	0.07	0.5	7.28	4.48	1.06	0.74	0.04	53.6	32.9	7.8	5.4	0.3	0.18	1.3
2010384937	李梓晨	女	7	岁	1	0.96	9	2	1	123122608348	2010384937	李梓晨										11.69	4.36	140	42.6	97.7	32.1	329	287	45.3	12.5	13.7	11.1	34.3	0.32	0	0	8.44	1.75	1.16	0.28	0.06	72.2	15	9.9	2.4	0.5	0.08	0.7
1410404995	潘奕瑶	女	7	岁	1	0.92	7	2	1	123122804926	1410404995	潘奕瑶										5.83	4.61	142	43	93.3	30.8	330	165	46.4	13.6	16.7	12.3	42.5	0.2	0	0	4.95	0.64	0.2	0.01	0.03	84.9	11	3.4	0.2	0.5	0.02	0.3
2010391897	杨萱	女	7	岁	0	0.93	5	2	1	124011705740	2010391897	杨萱										9.4	3.38	126	37.1	109.8	37.3	340	201	60.6	14.8	7.9	9	15.5	0.18	0	0	4.48	3.34	1.06	0.5	0.02	47.7	35.5	11.3	5.3	0.2	0.03	0.3
1411065903	程子萱	女	8	岁	1	0.96	9	2	1	123112000000	1411065903	程子萱										8.16	4.36	140	41.7	95.6	32.1	336	214	47.6	13.4	12.8	10.6	30.3	0.23	0	0	6.23	1.41	0.47	0.04	0.01	76.3	17.3	5.8	0.5	0.1	0.03	0.4
15033157	关小于	女	8	岁	1	0.92	7	2	1	124013000000	15033157	关小于										4.95	4.85	125	39.8	82.1	25.8	314	265	48.9	16.6	8.8	8.9	16.2	0.24	0	0	3.46	1.11	0.34	0.02	0.02	69.9	22.4	6.9	0.4	0.4	0.01	0.2
2010368704	王钰	女	8	岁	1	0.92	8	2	1	123102410388	2010368704	王钰										8.35	3.98	122	36.4	91.5	30.7	335	263	42.2	12.6	14.3	11.3	35.4	0.3	0	0	5.19	2.2	0.83	0.09	0.04	62.2	26.3	9.9	1.1	0.5	0.02	0.2
15149993	赵珈艺	女	8	岁	1	0.93	9	2	1	123103105730	15149993	赵珈艺										7.8	4.39	134	38.7	88.2	30.5	346	210	37.2	11.6	10.2	10.1	23.2	0.21	0	0	5.76	1.38	0.59	0.04	0.03	73.8	17.7	7.6	0.5	0.4	0.02	0.3
1410664107	郭子祎	女	8	岁	0	0.92	9	2	1	123112806471	1410664107	郭子祎										4.53	4.56	137	41.7	91.4	30	329	84	49.4	15	16.8	12.6	46.6	0.11	0	0	3.22	0.92	0.34	0.04	0.01	71.1	20.3	7.5	0.9	0.2	0.18	4
2010394902	张梓萱	女	8	岁	1	0.89	6	2	1	124013006625	2010394902	张梓萱										6.57	3.88	111	35.4	91.2	28.6	314	299	41.9	12.5	10.3	9.8	22.9	0.29	0	0	4.6	1.52	0.34	0.07	0.04	70	23.1	5.2	1.1	0.6	0.01	0.2
2010368898	刘川静	女	9	岁	0	0.91	12	2	1	123110400758	2010368898	刘川静										5.84	4.59	126	38.1	83	27.5	331	273	36.9	12.7	9.9	9.6	20.9	0.26	0	0	3.42	1.8	0.42	0.12	0.08	58.5	30.8	7.2	2.1	1.4	0.03	0.5
2010371474	董润阳	女	9	岁	1	0.91	6	2	1	123111004364	2010371474	董润阳										5.33	4.97	141	41.4	83.3	28.4	341	370	36.2	11.9	8.9	9.3	19	0.34	0	0	3.29	1.74	0.25	0.03	0.02	61.7	32.6	4.7	0.6	0.4	0.02	0.4
2010375825	董晨萱	女	9	岁	0	0.95	5	2	1	123112304437	2010375825	董晨萱										6.41	4.69	149	42.8	91.3	31.8	348	248	39.9	12	10.4	9.5	20.9	0.24	0	0	3.92	1.99	0.33	0.13	0.04	61.3	31	5.1	2	0.6	0.02	0.3
2010375489	常瑞	女	9	岁	0	0.95	5	2	1	123112404289	2010375489	常瑞										8.96	3.37	106	32.9	97.6	31.5	322	183	63.2	17.7	12.2	10.2	26.8	0.19	0	0	7.23	1.08	0.63	0.01	0.01	80.7	12.1	7	0.1	0.1	0.05	0.6
18935562	宋子涵	女	9	岁	0	0.94	5	2	1	123121905803	18935562	宋子涵										9.21	4.9	146	45	91.8	29.8	324	228	42.9	12.8	16.1	12	40.7	0.27	0.01	0.1	5.63	2.54	0.67	0.29	0.08	61.1	27.6	7.3	3.1	0.9	0.02	0.2
2010391152	王雨欣	女	9	岁	0	0.93	5	2	1	124011513082	2010391152	王雨欣										6.01	4.03	128	38.6	95.8	31.8	332	250	45.6	13	10.1	9.6	20.7	0.24	0	0	3.57	1.94	0.46	0.02	0.02	59.4	32.3	7.7	0.3	0.3	0.02	0.3
192555122	张炜	女	9	岁	1	0.93	10	2	1	124011805935	192555122	张炜										24.91	4.47	175	50.7	113.4	39.1	345	301	65.4	15.3	9.1	9.6	20.2	0.29	0.06	0.2	19.99	3.07	1.41	0.31	0.13	80.3	12.3	5.7	1.2	0.5	1.04	4.2
1411049925	吴昱静	女	9	岁	0	0.95	10	2	1	123101904728	1411049925	吴昱静										8.51	4.06	140	36.4	89.7	34.5	385	269	36.6	11.6	11.5	10.4	27.9	0.28	0.01	0.1	6.24	1.56	0.64	0.04	0.03	73.3	18.3	7.5	0.5	0.4	0.02	0.2
[truncated: 37 more columns]

## Sheet: Sheet2
[ID]	classification（1：Mild;2:Severe）	PCT	LDH	CK-MB	α-HBDH	CRP	SAA	D-Dimer	APTT	FIB	WBC(10^9/L)	RBC(10^12/L)	HGB(g/L)	HCT(%)	MCV(fL)	MCH(pg)	MCHC(g/L)	PLT(10^9/L)	RDW-SD(fL)	RDW-CV(%)	PDW(fL)	MPV(fL)	P-LCR(%)	PCT(%)	NRBC#(10^9/L)	NRBC%(%)	NEUT#(10^9/L)	LYMPH#(10^9/L)	MONO#(10^9/L)	EO#(10^9/L)	BASO#(10^9/L)	NEUT%(%)	LYMPH%(%)	MONO%(%)	EO%(%)	BASO%(%)	[IG#(10^9/L)]	[IG%(%)]	[PLT-I(10^9/L)]	[MicroR(%)]	[MacroR(%)]	[TNC(10^9/L)]	[WBC-N(10^9/L)]	[TNC-N(10^9/L)]	[BA-N#(10^9/L)]	[BA-N%(%)]	[WBC-D(10^9/L)]	[TNC-D(10^9/L)]	[NEUT#&(10^9/L)]
***	1	0.25	208	12.7	174	23.95	12				4.93	4.03	114	33.6	83.4	28.3	339	200	38.6	12.7	9.1	9	17.2	0.18	0	0	3.16	1.37	0.36	0.03	0.01	64.1	27.8	7.3	0.6	0.2	0.01	0.2	200	2.7	3.4	4.93	4.93	4.93	0.01	0.2	4.78	4.78	3.15
***	1	0.23	239	13.1	194	6.25	16.32	1.81	29.4	4.19	4.73	4.29	125	36.7	85.5	29.1	341	190	37.9	12.1	10	9.8	21.3	0.19	0	0	2.69	1.6	0.34	0.09	0.01	56.9	33.8	7.2	1.9	0.2	0.01	0.2	190	1.7	3.4	4.73	4.73	4.73	0.01	0.2	4.74	4.74	2.68
***	1	0.25	330	25.9	256	0.55	5	0.45	33.4	2.86	10.03	5.19	139	41.7	80.3	26.8	333	412	36.1	12.7	8.5	8.3	12.2	0.34	0	0	6.17	2.56	0.75	0.52	0.03	61.5	25.5	7.5	5.2	0.3	0.03	0.3	412	6.4	5.3	10.03	10.03	10.03	0.03	0.3	10.11	10.11	6.14
***	1	0.17	254	15.5	210	26.86	21.44				12.61	4.84	142	40	82.6	29.3	355	243	36.6	12	10	9.5	20.1	0.23	0	0	9.28	2.65	0.63	0.03	0.02	73.6	21	5	0.2	0.2	0.04	0.3	243	3.1	4	12.61	12.61	12.61	0.02	0.2	12.63	12.63	9.24
***	1	0.3	240	13.7	206	11.42		0.28	29.6	5.25	5.79	3.78	117	35.9	95	31	326	139	52.2	14.9	21.7	14.2	56.3	0.2	0	0	4.1	1.33	0.26	0.07	0.03	70.8	23	4.5	1.2	0.5	0.01	0.2	139	1	4.9	5.79	5.79	5.79	0.03	0.5	5.63	5.63	4.09
***	1	0.26	324	24.3	241	7.71					9.86	4.66	129	39.3	84.3	27.7	328	114	45.1	15.6	----	----	----	----	0.01	0.1	7.43	1.9	0.47	0.03	0.03	75.3	19.3	4.8	0.3	0.3	0.04	0.4	114	4.3	4.7	9.87	9.86	9.87	0.03	0.3	9.61	9.61	7.39
***	1	0.94	230	12.7	172	8.3			30.8	2.73	9.88	3.84	120	34.4	89.6	31.3	349	211	44.3	13.5	11	10.3	27.6	0.22	0	0	8.06	1.26	0.49	0.05	0.02	81.5	12.8	5	0.5	0.2	0.12	1.2	211	1.1	3.5	9.88	9.88	9.88	0.02	0.2	9.78	9.78	7.94
***	1	0.33	426	48.3	313	40.31		0.46	35.3	5.95	6.04	3.74	119	35.1	93.9	31.8	339	221	45.1	13.2	10.9	10	25.2	0.22	0.02	0.3	3.59	1.97	0.32	0.14	0.02	59.5	32.6	5.3	2.3	0.3	0.09	1.5	221	0.6	3.7	6.06	6.04	6.06	0.02	0.3	5.79	5.8	3.5
***	1	0.29	257	15.6	203	6.87		0.35	29	3.06	7.45	4.74	155	46.4	97.9	32.7	334	224	62.2	16.9	9.9	10.2	25.9	0.23	0	0	3.29	3.14	0.79	0.2	0.03	44.2	42.1	10.6	2.7	0.4	0.06	0.8	224	1.6	8.7	7.45	7.45	7.45	0.03	0.4	7.33	7.34	3.23
***	1	0.25	263	30.6	216	26.97	17.22	0.67	26.6	5.35	7.69	4.34	124	38.9	89.6	28.6	319	339	44	13.2	10.3	9.7	21.6	0.33	0.01	0.1	4.96	2.08	0.59	0.05	0.01	64.5	27	7.7	0.7	0.1	0.03	0.4	339	1.1	3.5	7.7	7.69	7.7	0.01	0.1	7.78	7.79	4.93
***	1	0.22	340	24.4	246	3.38			32	3.05	7.6	5.13	143	40.9	79.7	27.9	350	165	35.3	12.2	9.8	8.8	16.1	0.14	0	0	4.33	2.72	0.5	0.04	0.01	57	35.8	6.6	0.5	0.1	0.01	0.1	165	4.9	4.5	7.6	7.6	7.6	0.01	0.1	7.28	7.28	4.32
***	1	0.11	399	61.4	319	1.95		0.34	35.1	3.76	5.89	4.2	81	29.7	70.7	19.3	273	295	45.5	20.9	10.6	9.6	23.6	0.28	0	0	3.66	1.63	0.52	0.03	0.05	62.2	27.7	8.8	0.5	0.8	0.03	0.5	295	32.8	3.6	5.89	5.89	5.89	0.05	0.8	5.77	5.78	3.63
***	1	0.17	267	25.5	220	4.73	10.81	0.26	29.1	3.96	5.77	5.06	145	41.7	82.4	28.7	348	230	37.1	12.4	9.2	9.2	17.2	0.21	0.01	0.2	4.27	0.86	0.54	0.09	0.01	73.9	14.9	9.4	1.6	0.2	0.01	0.2	230	2.6	4.3	5.78	5.77	5.78	0.01	0.2	5.63	5.63	4.26
***	1	0.23	392	54.8	305	0.47		0.28	37.6		3.7	4.61	124	36.6	79.4	26.9	339	266	38.4	13.2	8.7	8.7	13.6	0.23	0	0	1.69	1.7	0.29	0.01	0.01	45.7	45.9	7.8	0.3	0.3	0.01	0.3	266	5.9	3.7	3.7	3.7	3.7	0.01	0.3	3.66	3.66	1.68
***	1	0.25	240	20.3	192	0.3	5	0.07	27.4	2.42	14.42	5.21	149	42	80.6	28.6	355	344	37.3	12.9	11.6	10.1	25.3	0.35	0	0	5.34	7.15	0.83	1	0.1	37	49.6	5.8	6.9	0.7	0.06	0.4	344	4.3	4.3	14.42	14.42	14.42	0.1	0.7	14.21	14.22	5.28
***	1	0.39	371	48.2	311	33.05	65.43		31.1	3.59	8.94	3.39	110	32	94.4	32.4	344	165	49.9	14.2	10.1	9.7	22	0.16	0	0	7.01	1.34	0.57	0.01	0.01	78.4	15	6.4	0.1	0.1	0.04	0.4	165	0.9	4	8.94	8.94	8.94	0.01	0.1	8.94	8.94	6.97
***	1	0.26	238	27.1	187	2.42		0.43	26.8	3.58	3.92	3.46	109	32.2	93.1	31.5	339	124	44.4	13.1	16	13.6	51	0.17	0	0	3.21	0.59	0.12	0	0	81.8	15.1	3.1	0	0	0.01	0.3	124	0.9	3.1	3.92	3.92	3.92	0	0	3.78	3.78	3.2
***	1	4.83	261	22.6	207	111.8	5		27.9	5.54	4.96	3.56	113	33.9	95.2	31.7	333	173	47	13.4	17.5	12.7	48.4	0.22	0	0	3.5	1.03	0.37	0.05	0.01	70.5	20.8	7.5	1	0.2	0.01	0.2	173	0.6	4.1	4.96	4.96	4.96	0.01	0.2	4.67	4.67	3.49
***	1	0.18	318	35.4	236	9.87		0.57	31.3	3.09	6.57	3.02	155	26.5	87.7	51.3	585	445	34.5	13.6	9.2	9.1	17.2	0.41	0	0	4.01	1.88	0.56	0.09	0.03	61	28.6	8.5	1.4	0.5	0.05	0.8	445	3.9	6.6	6.57	6.57	6.57	0.03	0.5	6.59	6.59	3.96
***	1	0.2	300	16.7	228	19.75	5	0.47	31.1	4.81	4.01	4.12	122	36.7	89.1	29.6	332	410	38.5	11.9	10	9.6	20.9	0.39	0	0	1.62	1.83	0.31	0.23	0.02	40.5	45.6	7.7	5.7	0.5	0.02	0.5	410	1	3.3	4.01	4.01	4.01	0.02	0.5	3.91	3.92	1.6
***	1	0.26	273	18.5	199	0.55					6.85	3.68	132	38	103.3	35.9	347	177	54.5	14.4	14.4	11.6	36.2	0.21	0	0	1.74	3.37	1.13	0.58	0.03	25.4	49.2	16.5	8.5	0.4	0.01	0.1	177	1.4	9.4	6.85	6.85	6.85	0.03	0.4	6.73	6.73	1.73
***	1	0.15	236	31.5	195	0.12	5.24	0.37	26.8	2.1	10.23	4.41	166	46.7	105.9	37.6	355	232	66	16.8	13.4	12	38.7	0.28	0.01	0.1	3.83	5.33	0.81	0.22	0.04	37.4	52.1	7.9	2.2	0.4	0.06	0.6	232	2	18.3	10.24	10.23	10.24	0.04	0.4	10.11	10.12	3.77
***	1	0.47	339	43.7	253	20.97	13.63	0.34	29	3.98	10.76	2.98	85	27.8	93.3	28.5	306	174	53.8	16.9	15	11.9	40	0.21	0	0	8.12	2.2	0.39	0.02	0.03	75.5	20.4	3.6	0.2	0.3	0.05	0.5	174	2.4	6.2	10.76	10.76	10.76	0.03	0.3	10.87	10.88	8.07
***	1	0.19	259	20	213	7.71	20.26	0.22	29.4	4.19	4.88	4.87	138	42.7	87.7	28.3	323	375	41.8	13	11.7	10.2	25.8	0.38	0.01	0.2	3.24	1.09	0.5	0.03	0.02	66.5	22.3	10.2	0.6	0.4	0.01	0.2	375	1.9	3.5	4.89	4.88	4.89	0.02	0.4	4.72	4.72	3.23
***	1	0.15	238	27.2	164	2.41	24.32	0.31	32	3.75	4.39	4.4	100	31.5	71.6	22.7	317	169	44	17.2	11.4	10	25	0.17	0	0	1.96	1.77	0.45	0.19	0.02	44.6	40.3	10.3	4.3	0.5	0	0	169	24.6	2.7	4.39	4.39	4.39	0.02	0.5	4.45	4.45	1.96
***	1	0.29	237	19.3	185	0.37					9.97	5.19	145	42.6	82.1	27.9	340	284	34.4	11.5	9.7	9.2	17.9	0.26	0	0	4.7	3.96	0.83	0.44	0.04	47.2	39.7	8.3	4.4	0.4	0.02	0.2	284	2.3	4.4	9.97	9.97	9.97	0.04	0.4	9.79	9.79	4.68
***	1	0.11	198	13.7	141	3.06					5.21	5.49	152	46.1	84	27.7	330	274	39.8	13	12.3	10.9	32.1	0.3	0	0	2.94	1.78	0.29	0.16	0.04	56.3	34.2	5.6	3.1	0.8	0.01	0.2	274	2.9	4.3	5.21	5.21	5.21	0.04	0.8	5.03	5.03	2.93
***	1	0.28	254	20.9	203	2.23					7.08	4.82	133	40.1	83.2	27.6	332	366	37.5	12.4	8.5	8.7	14.3	0.32	0	0	3.73	2.92	0.28	0.12	0.03	52.7	41.2	4	1.7	0.4	0.02	0.3	366	2.9	4	7.08	7.08	7.08	0.03	0.4	6.89	6.89	3.71
***	1	0.27	266	40.8	186	48.22		0.41	33.9	4.68	7.32	4.65	142	40.1	86.2	30.5	354	232	40.3	12.9	11	10.3	26.6	0.24	0.01	0.1	5.11	1.8	0.25	0.13	0.03	69.8	24.6	3.4	1.8	0.4	0.01	0.1	232	1.8	3.9	7.33	7.32	7.33	0.03	0.4	7	7.01	5.1
***	1	0.19	260	26.4	203	20.81	9.13	0.31	35.4	3.7	8.43	4	120	36.7	91.8	30	327	154	47.8	14.2	18.7	12.7	46.2	0.2	0	0	6.92	1.08	0.4	0	0.03	82.1	12.8	4.7	0	0.4	0.04	0.5	154	1.1	3.9	8.43	8.43	8.43	0.03	0.4	8.62	8.62	6.88
***	1	0.25	294	26.2	235	2.38					12.89	4.51	130	38.7	85.8	28.8	336	393	39.9	12.9	9.5	9.2	18	0.36	0	0	9.06	2.96	0.78	0.06	0.03	70.2	23	6.1	0.5	0.2	0.04	0.3	393	2.2	3.8	12.89	12.89	12.89	0.03	0.2	13.04	13.04	9.02
***	1	0.33	272	19.2	217	89.9	5.71	0.88	39.7	4.81	5.8	3.97	127	35.2	88.7	32	361	375	36.3	11.8	7.6	8.2	10.4	0.31	0	0	3.67	1.78	0.27	0.06	0.02	63.3	30.7	4.7	1	0.3	0.02	0.3	375	1.6	4.5	5.8	5.8	5.8	0.02	0.3	5.79	5.79	3.65
***	1	0.22	196	10.6	157	17.63	20		33	3.91	6.25	4.35	130	38.4	88.3	29.9	339	181	40.8	12.4	9.5	9.7	21	0.17	0	0	4.03	1.73	0.48	0	0.01	64.4	27.7	7.7	0	0.2	0.01	0.2	181	1.2	3.2	6.25	6.25	6.25	0.01	0.2	6.05	6.05	4.02
***	1	0.18	331	60.9	280	10.06	14.75		35.5	3.58	10.68	3.47	107	32.7	94.2	30.8	327	233	49	14.3	10.3	9.7	24.3	0.23	0.04	0.4	2.09	7.34	1.02	0.21	0.02	19.5	68.7	9.6	2	0.2	0.03	0.3	233	3	3.7	10.72	10.68	10.72	0.02	0.2	11.1	11.14	2.06
***	1	0.19	297	23.8	228	1.56	5	0.35	29	3.82	5.93	5.27	152	46.2	87.7	28.8	329	299	46	14.3	10.6	9.9	23	0.3	0	0	3.71	1.75	0.34	0.09	0.04	62.6	29.5	5.7	1.5	0.7	0.01	0.2	299	2.3	4.1	5.93	5.93	5.93	0.04	0.7	5.63	5.63	3.7
***	1	0.23	354	39.8	290	4.18		0.41	32.4		7.68	5.4	142	42.2	78.1	26.3	336	364	36.1	12.7	7.2	8	9.6	0.29	0	0	2.28	4.86	0.28	0.22	0.04	29.7	63.3	3.6	2.9	0.5	0.01	0.1	364	6.5	4.6	7.68	7.68	7.68	0.04	0.5	7.77	7.77	2.27
***	1	0.24	346	83.2	325	2.41					16.05	5.02	156	44.6	88.8	31.1	350	573	48.7	15.2	8.8	9.5	16.3	0.54	1.14	7.1	7.83	3.78	1.93	1.74	0.77	48.8	23.6	12	10.8	4.8	1.99	12.4	573	2	4.3	17.19	16.05	17.19	0.77	4.8	16.36	16.36	5.84
***	1	0.26	301	16.6	266	11.96	18.21	5.8	34.7	3.49	4.22	4.73	130	38.2	80.8	27.5	340	251	34.6	11.9	9	9.4	19	0.24	0	0	2.25	1.59	0.36	0.02	0	53.3	37.7	8.5	0.5	0	0.01	0.2	251	3.5	4.1	4.22	4.22	4.22	0	0	4.21	4.21	2.24
***	1	0.18				0.72	12.27		30.3	3.48	6.11	5.34	141	42.8	80.1	26.4	329	297	36.1	12.4	11.3	10.4	27.1	0.31	0.01	0.2	3.29	2.11	0.36	0.32	0.03	53.9	34.5	5.9	5.2	0.5	0.01	0.2	297	4.5	4.4	6.12	6.11	6.12	0.03	0.5	6.05	6.05	3.28
***	1	0.2					18.72	0.46	29.6		5.74	4.86	140	40.6	83.5	28.8	345	396	35	11.5	7.3	7.8	8.2	0.31	0	0	2.83	2.09	0.51	0.29	0.02	49.3	36.4	8.9	5.1	0.3	0.02	0.3	396	1.9	4	5.74	5.74	5.74	0.02	0.3	5.75	5.75	2.81
***	1	0.45	252	20.1	214	6.72	80.08				6.42	4.46	129	38.2	85.7	28.9	338	343	36.7	11.8	9.6	9.4	18.9	0.32	0	0	3.53	2.27	0.55	0.05	0.02	54.9	35.4	8.6	0.8	0.3	0.02	0.3	343	1.5	3.5	6.42	6.42	6.42	0.02	0.3	6	6	3.51
***	1	0.29	302	36.1	232	0.35		2.45	47.3	3.53	4.87	3.51	108	32.9	93.7	30.8	328	222	55.9	16.4	8.6	9	16.3	0.2	0	0	4.22	0.61	0.04	0	0	86.7	12.5	0.8	0	0	0.03	0.6	222	1.5	5	4.87	4.87	4.87	0	0	4.95	4.95	4.19
***	1	0.18	336	43.5	263	0.82	5	0.14	34.9	2.98	4.28	4.35	136	41.8	96.1	31.3	325	201	48.2	13.5	13	11	32.9	0.22	0	0	2.75	1.22	0.21	0.08	0.02	64.2	28.5	4.9	1.9	0.5	0	0	201	0.5	4.2	4.28	4.28	4.28	0.02	0.5	4.19	4.19	2.75
***	1	0.21	387	36.3	282	10.23	11.23	0.33	32.8	5.1	9.85	4.23	107	35.5	83.9	25.3	301	194	51	16.8	9.1	9.6	20.7	0.19	0.27	2.7	2.72	5.75	1.29	0.07	0.02	27.6	58.4	13.1	0.7	0.2	0.04	0.4	194	6.3	3.8	10.12	9.85	10.12	0.02	0.2	9.88	10.16	2.68
***	1	0.18	293	38.7	230	4.6			32.8	2.81	6.51	5.11	153	45.1	88.3	29.9	339	173	40.4	12.4	14.9	11.6	37.2	0.2	0	0	4.12	1.46	0.75	0.11	0.07	63.3	22.4	11.5	1.7	1.1	0.01	0.2	173	1	4	6.51	6.51	6.51	0.07	1.1	6.58	6.58	4.11
***	1	0.13	310	17.3	208	32.48	27.15	0.53	34.7	4.46	11.92	3.73	84	28.1	75.3	22.5	299	295	49.8	18.2	11.9	10.6	30.1	0.31	0	0	10.78	0.71	0.42	0	0.01	90.4	6	3.5	0	0.1	0.03	0.3	295	17.7	2.8	11.92	11.92	11.92	0.01	0.1	11.98	11.98	10.75
***	1		240	21.7	181	2.96	5.38	0.24	33.3	3.14	8.69	3.06	100	30.6	100	32.7	327	117	48.8	13.2	18.7	13.2	48.9	0.15	0	0	6.44	1.56	0.57	0.1	0.02	74	18	6.6	1.2	0.2	0.03	0.3	117	0.3	5	8.69	8.69	8.69	0.02	0.2	8.74	8.74	6.41
***	1	0.14	278	25.4	222	23.26	10.58	0.88	30.9	4.82	6.64	3.94	119	36.4	92.4	30.2	327	267	40.1	11.9	12.3	10.8	30.5	0.29	0	0	4.77	1.23	0.53	0.07	0.04	71.8	18.5	8	1.1	0.6	0.02	0.3	267	0.6	3.1	6.64	6.64	6.64	0.04	0.6	6.76	6.76	4.75
***	1	0.29	291	49	238	16.32			30.2	4.22	4.12	4.52	135	39.3	86.9	29.9	344	228	38.7	12	9.4	9.5	19.6	0.22	0	0	2.36	1.31	0.3	0.14	0.01	57.3	31.8	7.3	3.4	0.2	0.01	0.2	228	1.5	3.5	4.12	4.12	4.12	0.01	0.2	3.97	3.97	2.35
***	1	0.21	764	82.7	576	13.7	66.62		30.2	3.02	7.77	4.39	125	38.2	87	28.5	327	161	41.2	13	12.3	10.6	29.7	0.17	0	0	7.3	0.31	0.15	0	0.01	94	4	1.9	0	0.1	0.02	0.3	161	1.5	3.4	7.77	7.77	7.77	0.01	0.1	7.7	7.7	7.28
***	1	0.2	332	22.4	221	17.74	10.12				8.66	4.42	135	39.4	89.1	30.5	343	251	40.3	12.2	10.2	9.9	23.2	0.25	0	0	6.4	1.71	0.48	0.02	0.05	74	19.7	5.5	0.2	0.6	0.03	0.3	251	0.8	3.3	8.66	8.66	8.66	0.05	0.6	8.47	8.47	6.37
***	1	0.27	253	18	206	25.39		0.3	27.1	3.8	5.48	3.63	112	33.2	91.5	30.9	337	155	41.2	12.4	13.8	11.2	33.9	0.17	0	0	3.72	1.5	0.24	0.01	0.01	67.8	27.4	4.4	0.2	0.2	0.01	0.2	155	0.6	3.1	5.48	5.48	5.48	0.01	0.2	5.36	5.36	3.71
***	1	0.25	396	26.8	291	7.39		0.62	34.4	4.28	3.8	4.27	114	35.7	83.6	26.7	319	340	42.9	14.2	12.9	11.3	34.1	0.38	0	0	1.3	1.88	0.47	0.12	0.03	34.1	49.5	12.4	3.2	0.8	0	0	340	3.9	3.5	3.8	3.8	3.8	0.03	0.8	3.85	3.85	1.3
***	1	0.29	368	51.9	315	33.01	16.67		32.8	3.64	6.39	4.66	126	37.5	80.5	27	336	195	34.5	11.9	9.5	9.3	18.5	0.18	0	0	5.28	0.72	0.39	0	0	82.6	11.3	6.1	0	0	0.01	0.2	195	3.6	3.9	6.39	6.39	6.39	0	0	6.44	6.44	5.27
***	1	0.33	398	36.8	295	9.6					5.32	4.97	155	46	92.6	31.2	337	218	43.7	13	10.1	9.7	22.8	0.21	0	0	2.77	2.08	0.42	0.04	0.01	52	39.1	7.9	0.8	0.2	0.02	0.4	218	0.8	4.4	5.32	5.32	5.32	0.01	0.2	5.29	5.29	2.75
***	1	0.1	217	14.7	175	2.17	6	0.32	26.9	2.77	6.36	4.6	122	37.5	81.5	26.5	325	345	38.9	13.2	7.6	8.4	11.6	0.29	0	0	3.72	2	0.44	0.18	0.02	58.6	31.4	6.9	2.8	0.3	0.03	0.5	345	4.5	3.9	6.36	6.36	6.36	0.02	0.3	6.52	6.52	3.69
***	1	0.29	376	68.5	376	1.2			30.2	3.32	13.28	4.18	120	36.8	88	28.7	326	297	42.1	13	11.1	10	25.2	0.3	0	0	10.37	1.98	0.87	0.03	0.03	78.1	14.9	6.6	0.2	0.2	0.04	0.3	297	1.5	3.3	13.28	13.28	13.28	0.03	0.2	12.98	12.98	10.33
***	1						82.68	0.61	37.3	3.58	13.02	3.18	83	28.2	88.7	26.1	294	227	61.6	19.5	13.4	11.6	36.6	0.26	0	0	10.79	1.02	1.08	0.1	0.03	82.9	7.8	8.3	0.8	0.2	0.06	0.5	227	5.3	5.5	13.02	13.02	13.02	0.03	0.2	13.15	13.16	10.73
***	1	0.2	277	22.2	225	0.37	4.8	0.51	38.2	3.23	17.48	5.94	154	45.7	76.9	25.9	337	615	38.8	14.2	9.8	8.9	16.8	0.54	0.01	0.1	2.88	12.93	1.13	0.49	0.05	16.4	74	6.5	2.8	0.3	0.12	0.7	615	10.7	4.8	17.49	17.48	17.49	0.05	0.3	17.32	17.33	2.76
***	1	0.21	313	23	225	17.1		0.74	30.4	4.28	5.41	2.33	78	23.6	101.3	33.5	331	246	48.5	13.2	10.3	9.9	23.1	0.24	0	0	4.11	0.77	0.47	0.05	0.01	76	14.2	8.7	0.9	0.2	0.03	0.6	246	0.4	5	5.41	5.41	5.41	0.01	0.2	5.31	5.31	4.08
***	1	0.27				0.23		0.23	32.5	2.8	5.38	4.12	150	42.7	103.6	36.4	351	307	62.4	16.4	10	10	24	0.31	0.01	0.2	1.3	2.82	0.91	0.33	0.02	24.2	52.4	16.9	6.1	0.4	0.07	1.3	307	1	13.4	5.39	5.38	5.39	0.02	0.4	5.74	5.74	1.23
***	1	0.21	258	17.9	206	19.19	10.99				4.14	4.5	127	37.4	83.1	28.2	340	134	38.8	12.8	12.4	12.3	38.8	0.16	0	0	2.49	1.2	0.44	0.01	0	60.2	29	10.6	0.2	0	0.01	0.2	134	3.3	3.5	4.14	4.14	4.14	0	0	4.11	4.11	2.48
***	1	0.17	257	18.4	182	3.64	18.09	0.37	31.9	3.3	10.93	3.4	100	31.7	93.2	29.4	315	213	62.9	18.2	12.3	10.3	27.8	0.22	0.01	0.1	7.77	2.36	0.69	0.08	0.03	71.1	21.6	6.3	0.7	0.3	0.05	0.5	213	6.2	4.6	10.94	10.93	10.94	0.03	0.3	11.05	11.05	7.72
***	1	0.18	227	17.1	186	21.58	22.33		29.6	4.65	11.38	3.8	139	40.8	107.4	36.6	341	446	59.8	15.1	10.1	9.8	23.4	0.44	0	0	2.82	7.01	1.3	0.21	0.04	24.8	61.6	11.4	1.8	0.4	0.08	0.7	446	1.2	16.6	11.38	11.38	11.38	0.04	0.4	11.34	11.34	2.74
***	1	0.33	338	20.5	259	0.88					6.72	4.42	141	41.4	93.7	31.9	341	124	42.7	12.4	14.9	12	40.4	0.15	0	0	4.92	1.28	0.51	0	0.01	73.3	19	7.6	0	0.1	0.04	0.6	124	0.4	3.8	6.72	6.72	6.72	0.01	0.1	6.68	6.68	4.88
***	1	0.25	416	28.7	297	11.16					8.86	3.18	110	33.6	105.7	34.6	327	140	50.9	13.3	13.6	11.6	36.8	0.16	0	0	7.07	1.22	0.46	0.08	0.03	79.8	13.8	5.2	0.9	0.3	0.03	0.3	140	0.2	11	8.86	8.86	8.86	0.03	0.3	8.93	8.93	7.04
***	1	0.23	579	67.2	422	11.13					7.77	4.01	132	38.9	97	32.9	339	229	48.2	13.5	10.9	10.2	26.9	0.23	0	0	5.44	1.67	0.62	0.02	0.02	69.9	21.5	8	0.3	0.3	0.1	1.3	229	0.4	4.8	7.77	7.77	7.77	0.02	0.3	7.85	7.85	5.34
***	1	0.08	259	25.4	187	5.62		0.27	36.4	4.19	8.79	3.58	124	36.8	102.8	34.6	337	217	66.2	17.2	15.8	12	39.4	0.26	0	0	1.83	5.45	1.16	0.34	0.01	20.8	62	13.2	3.9	0.1	0.02	0.2	217	1.8	13.3	8.79	8.79	8.79	0.01	0.1	8.6	8.6	1.81
***	1	0.13	480	84.9	370	0.65	4.91				7.82	4.08	136	38.7	94.9	33.3	351	257	42.5	12.2	8.4	8.9	14.5	0.23	0	0	5.57	1.77	0.39	0.05	0.04	71.3	22.6	5	0.6	0.5	0.02	0.3	257	0.4	3.7	7.82	7.82	7.82	0.04	0.5	7.86	7.86	5.55
***	1	0.24	276	19.9	206	10.11	43.49		31.1	5.25	9.78	3.01	102	29.2	97	33.9	349	154	47.1	13.3	10.5	9.8	23.2	0.15	0	0	8.06	1.14	0.46	0.11	0.01	82.4	11.7	4.7	1.1	0.1	0.06	0.6	154	0.4	4.4	9.78	9.78	9.78	0.01	0.1	9.71	9.72	8
***	1	0.2	217	23.5	199	0.81	5.54				8.73	3.24	97	30	92.6	29.9	323	166	48.1	14.4	11.3	10.1	26.3	0.17	0	0	5.6	2.42	0.59	0.09	0.03	64.2	27.7	6.8	1	0.3	0.09	1	166	1	3.7	8.73	8.73	8.73	0.03	0.3	8.6	8.6	5.51
***	2	0.49	315	36.3	229	50.13	202	0.39	33.4	5.95	5.14	4.72	121	36.5	77.3	25.6	332	411	35.8	12.6	8	8.4	11.7	0.34	0	0	2.49	1.82	0.33	0.48	0.02	48.5	35.4	6.4	9.3	0.4	0.02	0.4	411	7.3	3.9	5.14	5.14	5.14	0.02	0.4	5.17	5.17	2.47
***	2	0.3	259	30.8	209	30.65	202	0.44	28.2	3.57	5.14	4.72	121	36.5	77.3	25.6	332	411	35.8	12.6	8	8.4	11.7	0.34	0	0	2.49	1.82	0.33	0.48	0.02	48.5	35.4	6.4	9.3	0.4	0.02	0.4	411	7.3	3.9	5.14	5.14	5.14	0.02	0.4	5.17	5.17	2.47
***	2	0.3	571	77.5	383	26.65	204	0.38	31.1	4.65	9.74	3.36	82	27.4	81.5	24.4	299	274	47.9	16.6	10	9.5	21.3	0.26	0.01	0.1	7.28	1.58	0.79	0.08	0.01	74.8	16.2	8.1	0.8	0.1	0.04	0.4	274	8.4	3.4	9.75	9.74	9.75	0.01	0.1	9.85	9.87	7.24
***	2	0.36	453	39.1	341	10		19.11	31.9		8.16	4.36	140	41.7	95.6	32.1	336	214	47.6	13.4	12.8	10.6	30.3	0.23	0	0	6.23	1.41	0.47	0.04	0.01	76.3	17.3	5.8	0.5	0.1	0.03	0.4	214	0.5	4.5	8.16	8.16	8.16	0.01	0.1	8.23	8.23	6.2
***	2	0.18	292	13.3	227	5.08		0.57	29.6	4.3	12.58	4.22	129	35.9	85.1	30.6	359	191	34.9	11.4	10.5	9.9	24.1	0.19	0	0	9.71	2.25	0.5	0.08	0.04	77.2	17.9	4	0.6	0.3	0.07	0.6	191	1.6	3.9	12.58	12.58	12.58	0.04	0.3	12.97	12.97	9.64
***	2	0.11	282	19.3	228	2.19		0.37	34.2	3.3	8.45	4.05	129	38.5	95.1	31.9	335	208	48.8	14	12.2	10.5	28.7	0.22	0	0	6.06	1.82	0.54	0.01	0.02	71.8	21.5	6.4	0.1	0.2	0.05	0.6	208	0.9	4.4	8.45	8.45	8.45	0.02	0.2	8.46	8.46	6.01
***	2	0.32	227	17.5	181	2.68	16.2	0.26	33	3.64	5.43	5.26	145	42.6	81	27.6	340	184	35.5	12	10.8	10.1	24.8	0.19	0	0	3.13	1.66	0.56	0.06	0.02	57.6	30.6	10.3	1.1	0.4	0.01	0.2	184	3.2	4.1	5.43	5.43	5.43	0.02	0.4	5.41	5.41	3.12
***	2	0.6	203	13.7	170	71.85	204	0.19	30.1	5.17	5.41	4.88	131	40.1	82.2	26.8	327	332	38.4	12.7	8.8	9	16.2	0.3	0.01	0.2	2.95	2.04	0.28	0.12	0.02	54.5	37.7	5.2	2.2	0.4	0.03	0.6	332	3.9	4.3	5.42	5.41	5.42	0.02	0.4	5.36	5.36	2.92
***	2	0.21	342	23.5	295	8.84		0.46	32	3.46	9.52	4.91	182	50.5	102.9	37.1	360	196	59.5	15.6	10.9	10.4	28	0.2	0	0	5.93	2.28	1.02	0.2	0.09	62.4	23.9	10.7	2.1	0.9	0.35	3.7	196	1.2	12.2	9.52	9.52	9.52	0.09	0.9	9.74	9.74	5.58
***	2	0.2				11.64	124.04	0.48	30	4.82	5.33	4.97	141	41.4	83.3	28.4	341	370	36.2	11.9	8.9	9.3	19	0.34	0	0	3.29	1.74	0.25	0.03	0.02	61.7	32.6	4.7	0.6	0.4	0.02	0.4	370	2.7	4.1	5.33	5.33	5.33	0.02	0.4	5.34	5.34	3.27
***	2	0.17	322	21.2	254	6.96	200.14		33.2	5.36	4.57	4.8	148	43.9	91.5	30.8	337	215	41.1	12.3	17.8	12.5	45.5	0.27	0	0	2.39	1.7	0.2	0.25	0.03	52.2	37.2	4.4	5.5	0.7	0.01	0.2	215	0.7	3.5	4.57	4.57	4.57	0.03	0.7	4.49	4.49	2.38
***	2	0.61	517	31.4	405	21.41	78.65	2.9	29.3	3.47	6.33	4.5	133	37.2	82.7	29.6	358	341	36.3	12.6	8.1	9.1	17.5	0.31	0	0	2.86	2.93	0.5	0.03	0.01	45.1	46.3	7.9	0.5	0.2	0.04	0.6	341	4.6	4.6	6.33	6.33	6.33	0.01	0.2	6.37	6.37	2.82
***	2	0.24	314	27.6	236	19.43		0.27	33.9	4.3	12.22	5.24	149	45.6	87	28.4	327	387	39.7	12.4	12	10.2	27.1	0.4	0	0	7.73	3.66	0.81	0	0.02	63.2	30	6.6	0	0.2	0.05	0.4	387	1.8	4.1	12.22	12.22	12.22	0.02	0.2	12.35	12.35	7.68
***	2	0.21	334	28.9	286	4.05		0.18	29.2	3.72	11.49	5.61	159	45.9	81.8	28.3	346	397	36	11.9	10.2	9.4	20.1	0.37	0	0	7.84	2.71	0.53	0.36	0.05	68.3	23.6	4.6	3.1	0.4	0.04	0.3	397	2.9	4.5	11.49	11.49	11.49	0.05	0.4	11.35	11.35	7.8
***	2	0.19	258	15.3	199	11.75		1.26	40.4	4.14	8.35	3.98	122	36.4	91.5	30.7	335	263	42.2	12.6	14.3	11.3	35.4	0.3	0	0	5.19	2.2	0.83	0.09	0.04	62.2	26.3	9.9	1.1	0.5	0.02	0.2	263	1	3	8.35	8.35	8.35	0.04	0.5	8.18	8.18	5.17
***	2	0.32	241	17.5	200	3.27					6.05	5.14	141	40.8	79.4	27.4	346	328	33.9	11.9	10.3	9.8	23	0.32	0	0	3.76	1.66	0.51	0.1	0.02	62.2	27.4	8.4	1.7	0.3	0.06	1	328	4.4	4.5	6.05	6.05	6.05	0.02	0.3	5.97	5.97	3.7
***	2	0.2	220	17.9	183	5.97		0.24	32.5	5.76	8.26	2.93	82	25.7	87.7	28	319	165	64.6	20.1	10.3	10.5	27.9	0.17	0	0	6.48	1.24	0.45	0.06	0.03	78.5	15	5.4	0.7	0.4	0.03	0.4	165	7.1	4.4	8.26	8.26	8.26	0.03	0.4	8.13	8.13	6.45
***	2	0.18	272	15.9	222	2.95			34.7	2.99	11.08	3.85	109	33.6	87.3	28.3	324	224	45.5	14.3	14.5	11.6	38	0.26	0	0	7.93	2.38	0.64	0.1	0.03	71.5	21.5	5.8	0.9	0.3	0.12	1.1	224	2.4	3.4	11.08	11.08	11.08	0.03	0.3	10.92	10.92	7.81
***	2	0.23	499	43.1	382	23.15	94.71	1.71	35.3	3.7	4.55	4.46	123	36.7	82.3	27.6	335	200	37.8	12.4	11.7	10.4	28.4	0.21	0	0	2.95	1.05	0.38	0.16	0.01	64.8	23.1	8.4	3.5	0.2	0.02	0.4	200	3.4	3.6	4.55	4.55	4.55	0.01	0.2	4.51	4.51	2.93
***	2	0.32	496	70.5	392	55.73	175.19	0.53	41.7	3.43	4.95	4.85	125	39.8	82.1	25.8	314	265	48.9	16.6	8.8	8.9	16.2	0.24	0	0	3.46	1.11	0.34	0.02	0.02	69.9	22.4	6.9	0.4	0.4	0.01	0.2	265	7.5	4.1	4.95	4.95	4.95	0.02	0.4	4.98	4.98	3.45
***	2	0.22	304	23	245	0.41	88.81	0.49	30.2	3.24	9.27	5.31	161	46.1	86.8	30.3	349	261	41	13	17.3	12.2	43.4	0.32	0	0	6.48	2.07	0.61	0.05	0.06	70	22.3	6.6	0.5	0.6	0.05	0.5	261	1.8	4.1	9.27	9.27	9.27	0.06	0.6	9.26	9.26	6.43
***	2	0.54	234	14.3	175	49.5	111.18	0.33	22.1	3.46	11.56	3.54	89	28.1	79.4	25.1	317	411	56.9	19.8	8.7	9.3	19.3	0.38	0	0	5.77	4.37	1.14	0.24	0.04	49.9	37.8	9.9	2.1	0.3	0.05	0.4	411	14.8	2.9	11.56	11.56	11.56	0.04	0.3	11.52	11.52	5.72
***	2	0.26	281	15.3	229	21.42					4.22	3.29	125	30.3	92.1	38	413	449	----	----	8.9	8.9	14.6	0.4	0	0	1.65	2.19	0.24	0.11	0.03	39.1	51.9	5.7	2.6	0.7	0.07	1.7	449	3.1	7.5	4.22	4.22	4.22	0.03	0.7	4.38	4.38	1.58
***	2	0.14	433	52.2	359	6.64	51.14	0.47	33.4	3.35	8.82	3.84	116	35.3	91.9	30.2	329	281	43	12.9	8.8	9.2	16.8	0.26	0	0	6.74	1.57	0.48	0.01	0.02	76.5	17.8	5.4	0.1	0.2	0.02	0.2	281	1	2.9	8.82	8.82	8.82	0.02	0.2	9.02	9.02	6.72
***	2	0.29				13.29		3.93	29.4	3.16	5	4.13	128	35.6	86.2	31	360	67	40.8	13.2	9.2	9	18.3	0.06	0.04	0.8	3.02	1.14	0.68	0.13	0.03	60.4	22.8	13.6	2.6	0.6	0.05	1	67	1.9	4.3	5.04	5	5.04	0.03	0.6	5.17	5.22	2.97
***	2	0.3	398	28.1	319	45.9	203	2.99	31.6	3.67	11.59	3.78	120	33.6	88.9	31.7	357	379	34.9	11.3	11.5	10.1	25.8	0.38	0	0	9.62	1.08	0.86	0.01	0.02	83	9.3	7.4	0.1	0.2	0.08	0.7	379	1.3	4.3	11.59	11.59	11.59	0.02	0.2	11.86	11.86	9.54
***	2	0.16	257	13.8	190	19.76	78.62	1.09	39.3	3.3	8.94	3.96	123	36.8	92.9	31.1	334	240	42.7	12.6	10.2	9.6	21.6	0.23	0	0	6.88	1.31	0.66	0.07	0.02	76.9	14.7	7.4	0.8	0.2	0.02	0.2	240	0.5	3.1	8.94	8.94	8.94	0.02	0.2	8.96	8.96	6.86
***	2	1.09	421	22.2	295	99.16		1.64	36.2	5.81	13.26	4.32	119	35.2	81.5	27.5	338	428	37.1	12.5	7.9	8.4	11.7	0.36	0	0	8.87	2.87	1.14	0.34	0.04	66.9	21.6	8.6	2.6	0.3	0.06	0.5	428	3.8	3.9	13.26	13.26	13.26	0.04	0.3	12.99	12.99	8.81
***	2	0.24	308	29.5	247	6.68			38.7	3.58	11.75	3.63	102	32.7	90.1	28.1	312	175	52.8	16.3	16.5	12.3	43.8	0.21	0	0	9.37	1.63	0.64	0.09	0.02	79.7	13.9	5.4	0.8	0.2	0.08	0.7	175	2.9	4.7	11.75	11.75	11.75	0.02	0.2	11.78	11.78	9.29
***	2	0.21	218	15.2	182	6.12	47.44	1.14	29.3	3.73	4.43	4.7	128	38.1	81.1	27.2	336	257	35.9	12	9.6	9.4	19.1	0.24	0	0	2.26	1.55	0.54	0.07	0.01	51	35	12.2	1.6	0.2	0.01	0.2	257	4.2	3.8	4.43	4.43	4.43	0.01	0.2	4.54	4.54	2.25
***	2	0.24	425	14.5	324	11.35		4.08	39.6	3.73	5.84	4.59	126	38.1	83	27.5	331	273	36.9	12.7	9.9	9.6	20.9	0.26	0	0	3.42	1.8	0.42	0.12	0.08	58.5	30.8	7.2	2.1	1.4	0.03	0.5	273	3	4.2	5.84	5.84	5.84	0.08	1.4	5.95	5.95	3.39
***	2	0.62	208	18.7	165	27.25	119.02	0.67	30.1	4.22	8.29	4.23	124	36.5	86.3	29.3	340	432	37.9	12.6	9.3	9.2	16.9	0.4	0	0	5.01	2.37	0.55	0.3	0.06	60.5	28.6	6.6	3.6	0.7	0.03	0.4	432	2.1	4.2	8.29	8.29	8.29	0.06	0.7	8.16	8.16	4.98
***	2	0.27	370	24	281	33.69		1.75	29.9	4.86	6.15	4.21	127	37.1	88.1	30.2	342	319	37.6	12.7	7.2	7.9	8.7	0.25	0	0	3.07	2.32	0.6	0.14	0.02	49.9	37.7	9.8	2.3	0.3	0.03	0.5	319	2.2	4.8	6.15	6.15	6.15	0.02	0.3	6.04	6.04	3.04
***	2	0.25	536	17.5	394	6.71		4.72	31.9	3.68	8.92	4.99	152	45	90.2	30.5	338	296	41.2	12.5	11.5	10	24.7	0.3	0	0	6.51	1.59	0.57	0.13	0.12	73	17.8	6.4	1.5	1.3	0.02	0.2	296	1	3.9	8.92	8.92	8.92	0.12	1.3	9.23	9.23	6.49
***	2	0.21	358	49.1	302	0.92		0.42	32.6	3.24	7.74	4.5	138	39.2	87.1	30.7	352	215	39	12.4	11.5	10.3	26.7	0.22	0	0	4.54	2.53	0.61	0.04	0.02	58.6	32.7	7.9	0.5	0.3	0.05	0.6	215	1.6	3.9	7.74	7.74	7.74	0.02	0.3	7.91	7.91	4.49
***	2	0.21	273	28.9	219	7.45	163.12				3.74	4.93	138	40.5	82.2	28	341	386	37.9	12.8	13	11.2	34.3	0.43	0	0	1.22	2.1	0.33	0.07	0.02	32.7	56.1	8.8	1.9	0.5	0.02	0.5	386	4	4.5	3.74	3.74	3.74	0.02	0.5	3.84	3.84	1.2
***	2	0.24	348	27.4	280	33.13		0.6	32.8	3.13	4.9	4.06	116	34.4	84.7	28.6	337	366	36.4	11.8	8	8.4	11.4	0.31	0	0	2.25	2.28	0.33	0.03	0.01	46	46.5	6.7	0.6	0.2	0.03	0.6	366	2.4	3.3	4.9	4.9	4.9	0.01	0.2	4.82	4.82	2.22
***	2	0.27	305	22.7	213		116.75		33.6	3.53	7.58	3.45	113	34.8	100.9	32.8	325	102	49.6	13.2	14.7	12	40.4	0.12	0.05	0.7	5.16	1.69	0.64	0.06	0.03	68.1	22.3	8.4	0.8	0.4	0.12	1.6	102	0.4	6.5	7.63	7.58	7.63	0.03	0.4	7.41	7.46	5.04
***	2	0.19	217	30.6	186	1.47		0.17	32.5	2.99	4.28	4.72	97	34	72	20.6	285	294	44.3	17	14.3	11	34.1	0.32	0	0	2.31	1.55	0.28	0.1	0.04	54.1	36.2	6.5	2.3	0.9	0	0	294	22.6	3.2	4.28	4.28	4.28	0.04	0.9	4.41	4.41	2.31
***	2	0.18	254	31.2	203	1.69			29.4	3.27	5.55	4.56	119	39	85.5	26.1	305	324	40.5	13.1	10.4	9.9	22.6	0.32	0	0	3.08	1.92	0.54	0.01	0	55.5	34.6	9.7	0.2	0	0.01	0.2	324	2.4	3.6	5.55	5.55	5.55	0	0	5.36	5.36	3.07
***	2	0.17	328	15.8	252	23.18	77.08		34.8	3.57	5.18	5.13	142	40.8	79.5	27.7	348	346	35	12.2	10.9	10.2	25.5	0.35	0	0	3.46	0.96	0.44	0.3	0.02	66.8	18.5	8.5	5.8	0.4	0.05	1	346	5.1	4.7	5.18	5.18	5.18	0.02	0.4	5.18	5.19	3.41
***	2	0.27	398	25.9	292	13.39					10.66	4.43	147	37.8	85.3	33.2	389	330	36.5	13.3	10.3	9.3	19.9	0.31	0	0	7.04	2.3	0.93	0.33	0.06	66	21.6	8.7	3.1	0.6	0.04	0.4	330	4.1	6.1	10.66	10.66	10.66	0.06	0.6	10.79	10.79	7
***	2	0.48	618	26	470	65.82		2.69	32	5.85	12.83	4.03	117	34.3	85.1	29	341	463	42.9	14	8.6	8.6	13	0.4	0.01	0.1	9.7	1.97	0.64	0.5	0.02	75.5	15.4	5	3.9	0.2	0.1	0.8	463	3.9	4.1	12.84	12.83	12.84	0.02	0.2	12.8	12.8	9.6
***	2	0.16	390	60.3	323	29.48	108.69	0.72	30.5	3.98	8.84	5.06	142	43.4	85.8	28.1	327	405	41.1	13.2	9.6	9.7	23.3	0.39	0	0	4.75	3.43	0.44	0.17	0.05	53.7	38.8	5	1.9	0.6	0.15	1.7	405	3.1	4.1	8.84	8.84	8.84	0.05	0.6	9.19	9.19	4.6
***	2	0.27	306	31.2	258	12.85		0.38	35.8	4.11	6.51	4.42	124	36.9	83.5	28.1	336	232	37.3	12.2	8.1	8.5	11.6	0.2	0	0	3.48	2.54	0.48	0	0.01	53.4	39	7.4	0	0.2	0.01	0.2	232	2.3	3.7	6.51	6.51	6.51	0.01	0.2	6.58	6.58	3.47
***	2	0.23	266	21.7	212	5.12		0.34	30.2	4.31	7.8	4.39	134	38.7	88.2	30.5	346	210	37.2	11.6	10.2	10.1	23.2	0.21	0	0	5.76	1.38	0.59	0.04	0.03	73.8	17.7	7.6	0.5	0.4	0.02	0.3	210	1	3.1	7.8	7.8	7.8	0.03	0.4	7.99	7.99	5.74
***	2	0.37	488	68.9	356	12.51	37.04		30.8	4.76	4.74	4.47	136	40.8	91.3	30.4	333	177	45.5	13.4	19.6	13.8	55.9	0.24	0	0	3.56	0.64	0.44	0.08	0.02	75.1	13.5	9.3	1.7	0.4	0.01	0.2	177	1.1	3.7	4.74	4.74	4.74	0.02	0.4	4.86	4.86	3.55
***	2	0.17	224	23	190	64.78		0.17	29.6	3.75	6.01	3.64	134	40.5	111.3	36.8	331	239	67.8	16.4	11.8	11	31.4	0.26	0.01	0.2	1.1	3.05	1.16	0.67	0.03	18.4	50.7	19.3	11.1	0.5	0.02	0.3	239	0.9	25.4	6.02	6.01	6.02	0.03	0.5	6.13	6.14	1.08
***	2	0.28	277	29.1	238	37..01		0.37	31.5	4.22	6.98	5.25	141	43	81.9	26.9	328	294	37.3	12.3	9.5	9.4	19.1	0.28	0	0	4.95	1.37	0.63	0.01	0.02	71	19.6	9	0.1	0.3	0.03	0.4	294	3.7	4.5	6.98	6.98	6.98	0.02	0.3	7	7	4.92
***	2	0.16	268	23.8	199	17.16	91.8	0.91	32.2	5.25	11.79	4.44	139	39.7	89.4	31.3	350	311	41.9	12.9	10.3	9.7	22.1	0.3	0	0	8.36	2.49	0.84	0.07	0.03	70.9	21.1	7.1	0.6	0.3	0.07	0.6	311	1	3.7	11.79	11.79	11.79	0.03	0.3	11.84	11.84	8.29
***	2	0.22	392	51.6	283	6.23		1.37	33.6	3.54	17.76	5.17	188	54.7	105.8	36.4	344	317	61.5	15.6	9.4	9.5	20	0.3	0.15	0.8	13.83	2.54	1.29	0.02	0.08	77.8	14.3	7.3	0.1	0.5	0.44	2.5	317	0.9	16.7	17.91	17.76	17.91	0.08	0.5	17.31	17.46	13.39
***	2	0.61	862	126.5	694	90.25		4.98	31.5	4.7	6.08	3.8	114	32.7	86.1	30	349	231	38.4	12.7	9.6	9.4	19.4	0.22	0	0	3.45	1.47	0.48	0.66	0.02	56.7	24.2	7.9	10.9	0.3	0.03	0.5	231	3.1	4.4	6.08	6.08	6.08	0.02	0.3	6.12	6.12	3.42
***	2	0.38	802	27.2	589	42.14			49.4	4.47	9.47	4.13	116	35.4	85.7	28.1	328	185	40.6	13.2	12.8	11.3	34.4	0.21	0	0	6.69	2.03	0.68	0.05	0.02	70.7	21.4	7.2	0.5	0.2	0.05	0.5	185	2.2	3.4	9.47	9.47	9.47	0.02	0.2	9.54	9.54	6.64
***	2	0.27	257	24.2	208	10.7	19.52	0.21	31.9	3.32	5.26	5.03	136	42.3	84.1	27	322	302	37.4	12.3	8.4	8.6	13.7	0.26	0.01	0.2	2.12	2.77	0.24	0.12	0.01	40.2	52.7	4.6	2.3	0.2	0.01	0.2	302	2.2	4	5.27	5.26	5.27	0.01	0.2	5.17	5.18	2.11
***	2	1.22	574	36.2	415	27.86		5.83	29.1	3.57	6.04	4.94	124	38.9	78.7	25.1	319	293	51	17.8	12.5	10.1	27.9	0.3	0	0	2.87	2.61	0.34	0.17	0.05	47.6	43.2	5.6	2.8	0.8	0.01	0.2	293	12.5	3.8	6.04	6.04	6.04	0.05	0.8	6.02	6.02	2.86
***	2	0.36	388	22.6	285	10.23	129.43				4.32	3.53	113	31	87.8	32	365	211	37.8	13.2	13	11.5	36	0.24	0.01	0.2	2.94	0.78	0.27	0.31	0.02	67.9	18.1	6.3	7.2	0.5	0.01	0.2	211	2.7	4.8	4.33	4.32	4.33	0.02	0.5	4.35	4.35	2.93
***	2	0.14	242	16.8	197	5.75	12.96	0.39	34.4	4.11	10.2	5.07	150	40.6	80.1	29.6	369	337	34.5	12.2	8.1	8.6	12.9	0.29	0	0	5.63	3.34	0.68	0.51	0.04	55.2	32.7	6.7	5	0.4	0.04	0.4	337	5.7	5.6	10.2	10.2	10.2	0.04	0.4	10.14	10.14	5.59
***	2	0.23	362	26.8	261	28.67	184.12	0.63	31	5.41	7.56	4.48	141	42.9	95.8	31.5	329	309	42.8	12.2	11.7	10.4	28.8	0.32	0	0	5.09	1.78	0.53	0.12	0.04	67.4	23.5	7	1.6	0.5	0.02	0.3	309	0.4	3.8	7.56	7.56	7.56	0.04	0.5	7.78	7.78	5.07
***	2	0.23	353	22.3	265	27.96	48.74	1.21	34.2	3.82	7.66	4.56	113	36.3	79.6	24.8	311	312	45	15.6	10.6	10.1	24.9	0.31	0	0	6.06	1.15	0.36	0.06	0.03	79.1	15	4.7	0.8	0.4	0.04	0.5	312	9.1	4	7.66	7.66	7.66	0.03	0.4	7.63	7.63	6.02
***	2	0.24	299	22.3	232	6.27	81.55		35.4	3.42	9.25	3.43	115	33.8	98.5	33.5	340	383	55.7	15.5	8.7	9.2	18	0.35	0.02	0.2	4.37	2.76	1.84	0.25	0.03	47.3	29.8	19.9	2.7	0.3	0.57	6.2	383	1.3	6.7	9.27	9.25	9.27	0.03	0.3	9.27	9.28	3.8
***	2	0.27	291	42.8	244	14.79			32.3	3.96	5.74	4.84	128	39.1	80.8	26.4	327	234	38.5	13.1	11.1	10.2	25.8	0.24	0	0	4.25	1.16	0.31	0.01	0.01	74	20.2	5.4	0.2	0.2	0.01	0.2	234	5	3.8	5.74	5.74	5.74	0.01	0.2	5.69	5.69	4.24
***	2	0.34	313	17.7	245	2.36		0.75	38	4.81	7.2	2.6	132	23.7	91.2	50.8	557	349	37.3	15.7	9.7	9.5	19.5	0.33	0	0	4.53	1.8	0.61	0.24	0.02	62.9	25	8.5	3.3	0.3	0.03	0.4	349	3.9	6.7	7.2	7.2	7.2	0.02	0.3	7.35	7.35	4.5
***	2	0.2	991	276.1	878	10.15	95.53	1.21	33	3.54	4.7	4.62	138	39.7	85.9	29.9	348	387	36.6	11.9	12.3	10.9	31.2	0.42	0	0	1.89	2.38	0.26	0.15	0.02	40.3	50.6	5.5	3.2	0.4	0.01	0.2	387	2	3.9	4.7	4.7	4.7	0.02	0.4	4.73	4.74	1.88
***	2	0.19	270	13.8	215	71.17	37.33	0.35	34.8	3.98	8.43	4.87	144	42.3	86.9	29.6	340	414	36.4	11.9	8.3	8.6	14.1	0.36	0	0	5.28	2.55	0.35	0.22	0.03	62.6	30.2	4.2	2.6	0.4	0.02	0.2	414	1.9	4.7	8.43	8.43	8.43	0.03	0.4	8.7	8.7	5.26
***	2	2.84	225	16.5	189	98.17		2.84	28.1	5.85	6.01	4.47	120	35	78.3	26.8	343	330	35.8	12.6	10.4	9.9	23.1	0.33	0	0	3.27	1.88	0.62	0.2	0.04	54.4	31.3	10.3	3.3	0.7	0.03	0.5	330	7.3	4.2	6.01	6.01	6.01	0.04	0.7	6.06	6.06	3.24
***	2	0.25	247	17.5	184	45.95		0.27	32	3.74	12.46	4.41	130	38.4	87.1	29.5	339	268	39.6	12.4	11.7	10.3	28.2	0.28	0	0	9.94	1.68	0.82	0	0.02	79.7	13.5	6.6	0	0.2	0.04	0.3	268	2.1	3.2	12.46	12.46	12.46	0.02	0.2	12.33	12.33	9.9
***	2	0.21	344	27.9	275	9.48	62.93	0.98	30.8	2.22	9.01	4.89	139	40.9	83.6	28.4	340	360	38.1	12.5	10.2	9.7	22.4	0.35	0	0	6.31	1.92	0.71	0.05	0.02	70	21.3	7.9	0.6	0.2	0.04	0.4	360	2.8	4	9.01	9.01	9.01	0.02	0.2	9.08	9.08	6.27
***	2	0.47				11.7			38.8	3.46	14.28	4.05	122	34.6	85.4	30.1	353	508	37.2	12.1	10.1	9.7	21.3	0.49	0	0	10.23	2.84	0.76	0.42	0.03	71.7	19.9	5.3	2.9	0.2	0.1	0.7	508	2.1	3.5	14.28	14.28	14.28	0.03	0.2	14.2	14.2	10.13
***	2	0.18	328	21	261	17.92	30.44	0.9	32.8	3.13	9.05	3.75	119	36	96	31.7	331	209	43.3	12.5	10.5	9.8	23	0.2	0	0	6.92	1.62	0.36	0.12	0.03	76.5	17.9	4	1.3	0.3	0.03	0.3	209	0.3	3.5	9.05	9.05	9.05	0.03	0.3	9.05	9.05	6.89
***	2	0.33	1106	74	684	60.29	200.22	1.61	30.2	3.58	25.35	4.38	127	40.8	93.2	29	311	842	51.3	15	8.9	9.1	17.5	0.77	0.01	0	21.88	2.1	1.2	0.08	0.09	86.3	8.3	4.7	0.3	0.4	0.22	0.9	842	1.8	4.7	25.36	25.35	25.36	0.09	0.4	24.83	24.83	21.66
***	2	0.2	298	12	247	2.58		0.37	29.7	4.11	6.5	5.45	155	46.5	85.3	28.4	333	323	36	11.6	8.9	8.8	15.5	0.29	0.01	0.2	3.12	2.81	0.38	0.16	0.03	48	43.2	5.8	2.5	0.5	0.06	0.9	323	1.7	4.2	6.51	6.5	6.51	0.03	0.5	6.34	6.34	3.06
***	2	0.38	458	69.6	391	22.74		0.94	27.1	4.31	8.42	4.09	136	36.5	89.2	33.3	373	339	35	11.2	8.6	8.7	13.8	0.29	0	0	5.35	2.3	0.55	0.19	0.03	63.5	27.3	6.5	2.3	0.4	0.06	0.7	339	0.9	3.9	8.42	8.42	8.42	0.03	0.4	8.57	8.57	5.29
***	2	0.22	245	16.3	188	9.96	64.16	0.52	28.7	2.16	4.67	4.47	124	36.6	81.9	27.7	339	196	38.1	12.6	12.4	10.9	31.2	0.21	0	0	3.09	1.28	0.26	0.03	0.01	66.2	27.4	5.6	0.6	0.2	0.01	0.2	196	3.7	3.8	4.67	4.67	4.67	0.01	0.2	4.91	4.91	3.08
***	2	0.26	507	18.2	383	38.79	200.33		25.6	4.76	5.9	4.3	152	38.4	89.3	35.3	396	261	37.7	12.6	13.4	11.3	33.8	0.29	0	0	4.51	0.94	0.31	0.11	0.03	76.4	15.9	5.3	1.9	0.5	0.03	0.5	261	2.1	4.6	5.9	5.9	5.9	0.03	0.5	5.91	5.91	4.48
***	2	0.31	380	23.5	313	48.11	201	2.07	27.6	4.83	10.33	4.08	121	34.5	84.6	29.7	351	360	38.1	12.4	7.9	8.5	12	0.31	0	0	6.92	2.46	0.87	0.05	0.03	67	23.8	8.4	0.5	0.3	0.04	0.4	360	2.8	3.3	10.33	10.33	10.33	0.03	0.3	10.17	10.17	6.88
***	2	0.39	794	29.8	575	24	157.86	5.19	30.5	3.53	7.64	4.53	130	38.2	84.3	28.7	340	453	38.5	12.8	10.5	10	24.5	0.45	0	0	4.79	1.76	0.95	0.11	0.03	62.8	23	12.4	1.4	0.4	0.07	0.9	453	3.4	4.3	7.64	7.64	7.64	0.03	0.4	7.36	7.36	4.72
***	2	0.1	292	31.9	211	12.53	42.26	0.47	36.4	3.89	7.65	4.17	102	33.6	80.6	24.5	304	350	51.3	18.8	9.2	9.2	19.4	0.32	0.03	0.4	5.31	1.74	0.52	0.03	0.05	69.4	22.7	6.8	0.4	0.7	0.09	1.2	350	11.3	4.6	7.68	7.65	7.68	0.05	0.7	7.55	7.58	5.22
***	2	0.26	221	23.1	176	7.48	33.07	0.29	28.9	3.74	12.53	4.49	121	35.6	79.3	26.9	340	373	35.2	12.3	9.2	9.4	19	0.35	0	0	3.79	7.56	0.83	0.3	0.05	30.3	60.3	6.6	2.4	0.4	0.02	0.2	373	4.8	3.6	12.53	12.53	12.53	0.05	0.4	12.58	12.58	3.77
***	2	0.26	403	70.8	346	1.63	19.5				5.14	4.82	138	42.3	87.8	28.6	326	311	42.1	13.1	11.5	10.9	30.7	0.34	0	0	2.08	1.97	0.72	0.34	0.03	40.5	38.3	14	6.6	0.6	0.01	0.2	311	2.1	3.4	5.14	5.14	5.14	0.03	0.6	4.92	4.92	2.07
***	2	0.28	546	100.7	466	69.94	100.36	1.4	34.9	5.81	16.24	4.97	156	45.1	90.7	31.4	346	573	50.5	15.4	9.3	9.7	19.3	0.56	1.07	6.6	7.9	4.14	1.8	1.62	0.78	48.6	25.5	11.1	10	4.8	2.02	12.4	573	1.5	4.7	17.31	16.24	17.31	0.78	4.8	16.45	16.45	5.88
***	2	0.26	355	27	292	0.82		0.36	33.5	2.94	3.59	4.62	131	38.6	83.5	28.4	339	216	35.8	12.6	10.6	10.1	24.8	0.22	0	0	2.15	0.96	0.34	0.13	0.01	59.9	26.7	9.5	3.6	0.3	0.01	0.3	216	4.5	5.7	3.59	3.59	3.59	0.01	0.3	3.65	3.65	2.14
***	2	0.27	270	35.2	221	52.92			40.5	2.87	3.51	4.52	123	37.5	83	27.2	328	394	39.8	13.2	9.5	9.4	19.7	0.37	0	0	1.18	1.84	0.45	0.01	0.03	33.6	52.4	12.8	0.3	0.9	0.01	0.3	394	3.7	4	3.51	3.51	3.51	0.03	0.9	3.37	3.37	1.17
***	2	0.18	285	18.3	223	30.52	14.35	0.26	32.1	3.61	11.6	5.32	151	43.8	82.3	28.4	345	555	36.4	12.2	8.8	8.8	15.2	0.49	0	0	9.39	1.1	0.79	0.27	0.05	81	9.5	6.8	2.3	0.4	0.08	0.7	555	3.4	4.7	11.6	11.6	11.6	0.05	0.4	11.35	11.35	9.31
***	2	0.33	548	42.5	395	19.09	159.36	1.81	40.8	6.6	7	4.46	122	36.1	80.9	27.4	338	251	46.5	15.9	9.8	9.9	22.5	0.25	0.43	6.1	2.99	1.91	0.93	0.83	0.34	42.6	27.3	13.3	11.9	4.9	0.76	10.9	251	6.5	3.7	7.43	7	7.43	0.34	4.9	7.22	7.22	2.23
***	2	0.2	352	24.5	232	4.24	23.16	0.47	32.6	3.42	5.69	4.35	126	37.9	87.1	29	332	280	44.9	14	10	9.7	21.4	0.27	0	0	2.25	3.35	0.06	0.03	0	39.5	58.9	1.1	0.5	0	0.03	0.5	280	2.2	3.5	5.69	5.69	5.69	0	0	5.62	5.63	2.22
***	2	0.2	266	17.2	194	5.14			33.5	4.82	5.8	4.32	122	36.5	84.5	28.2	334	233	37.1	12.2	10.9	10.1	25	0.24	0	0	2.61	2.24	0.91	0.03	0.01	45	38.6	15.7	0.5	0.2	0.02	0.3	233	2.1	3.5	5.8	5.8	5.8	0.01	0.2	5.61	5.61	2.59
***	2	0.26	445	62	356	30.05		0.6	40.4	5.54	2.54	4.83	109	37	76.6	22.6	295	386	47.2	17.2	10	9.4	20.7	0.36	0	0	0.91	1.19	0.4	0.01	0.03	35.8	46.9	15.7	0.4	1.2	0.01	0.4	386	14.4	3.7	2.54	2.54	2.54	0.03	1.2	2.55	2.55	0.9
***	2	0.26	456	60.6	380	5.03	59.01	0.64	30.5	2.73	10.05	5.22	156	47.9	91.8	29.9	326	257	44.5	13.1	13.2	11.2	34.3	0.29	0	0	6.11	3.1	0.72	0.06	0.06	60.8	30.8	7.2	0.6	0.6	0.02	0.2	257	1.2	3.9	10.05	10.05	10.05	0.06	0.6	10.22	10.22	6.09
***	2	0.19	340	273	249	6.41	26.5	0.31	30.9	4.55	8.79	3.46	103	32.5	93.9	29.8	317	170	60.4	17.5	15.4	12.1	41.8	0.21	0.01	0.1	7.51	0.78	0.47	0.01	0.02	85.5	8.9	5.3	0.1	0.2	0.02	0.2	170	2.5	5.8	8.8	8.79	8.8	0.02	0.2	8.8	8.8	7.49
***	2	0.22	309	25.7	225	18.92	86.47	0.92	33	4.87	6.41	4.69	149	42.8	91.3	31.8	348	248	39.9	12	10.4	9.5	20.9	0.24	0	0	3.92	1.99	0.33	0.13	0.04	61.3	31	5.1	2	0.6	0.02	0.3	248	0.5	3.5	6.41	6.41	6.41	0.04	0.6	6.36	6.36	3.9
***	2	0.2	247	22.4	202	24.31		1.65	28.1	5.25	10.44	3.89	117	36.5	93.8	30.1	321	321	54.6	15.9	12.8	10.8	31.3	0.35	0	0	7.63	2.05	0.52	0.21	0.03	73.1	19.6	5	2	0.3	0.03	0.3	321	2.1	4.9	10.44	10.44	10.44	0.03	0.3	10.62	10.62	7.6
***	2	0.06	642	112.1	496	59.74	127.97	0.68	36.7	3.89	12.37	3.93	127	38.2	97.2	32.3	332	282	45.4	12.8	11.4	10.2	26.6	0.29	0	0	9.64	2	0.64	0.07	0.02	77.8	16.2	5.2	0.6	0.2	0.06	0.5	282	0.4	4.4	12.37	12.37	12.37	0.02	0.2	12.48	12.48	9.58
***	2	0.25	237	16	172	12.79	195.09	0.34	34.7	4.46	6.01	4.03	128	38.6	95.8	31.8	332	250	45.6	13	10.1	9.6	20.7	0.24	0	0	3.57	1.94	0.46	0.02	0.02	59.4	32.3	7.7	0.3	0.3	0.02	0.3	250	0.4	3.9	6.01	6.01	6.01	0.02	0.3	6.05	6.05	3.55
***	2	0.23	271	21.7	181	0.77			27.5	2.94	5.26	3.95	115	36.2	91.6	29.1	318	187	48.8	14.5	15.2	12.2	41.3	0.23	0.01	0.2	2.52	1.94	0.55	0.24	0.01	47.8	36.9	10.5	4.6	0.2	0.02	0.4	187	2.4	3.5	5.27	5.26	5.27	0.01	0.2	5.33	5.33	2.5
***	2	0.19	230	21.8	174	2.81	10.38		30.7	3.1	13.32	4.46	120	38	85.2	26.9	316	355	41.9	13.7	17.8	13	48.4	0.46	0	0	2.02	10.42	0.7	0.14	0.04	15.1	78.2	5.3	1.1	0.3	0.03	0.2	355	3.4	3.8	13.32	13.32	13.32	0.04	0.3	13.38	13.39	1.99
***	2	0.18	363	55	291	15.09	62.53	0.65	27.2	4.55	6.54	3.92	120	36.1	92.1	30.6	332	222	41.1	12.2	11.4	10.5	28.7	0.23	0	0	4.84	0.89	0.46	0.32	0.03	74	13.6	7	4.9	0.5	0.03	0.5	222	0.7	3.5	6.54	6.54	6.54	0.03	0.5	6.46	6.46	4.81
***	2	0.3	224	16.7	167	11.94		0.23	33.7	3.58	5.62	3.42	103	30.7	89.8	30.1	336	339	48.5	14.7	10.1	9.8	23	0.33	0	0	3.29	1.65	0.4	0.21	0.07	58.6	29.4	7.1	3.7	1.2	0.01	0.2	339	1.8	3.1	5.62	5.62	5.62	0.07	1.2	5.7	5.7	3.28
***	2	0.23	336	45.6	249	5.03		0.36	31.6	3.54	16.42	5.1	160	45.9	90	31.4	349	588	49.6	15.1	8.7	9.4	16.3	0.55	1.13	6.9	7.62	3.9	2.13	1.96	0.81	46.4	23.8	13	11.9	4.9	1.89	11.5	588	1.5	4.5	17.55	16.42	17.55	0.81	4.9	16.63	16.63	5.73
***	2	0.12	369	19.3	292	15.15		1.23	34.4	3.89	3.84	3.55	91	29.2	82.3	25.6	312	223	47.1	15.5	11.5	10.4	28.3	0.23	0	0	2.33	1.22	0.22	0.05	0.02	60.7	31.8	5.7	1.3	0.5	0.01	0.3	223	7.4	2.7	3.84	3.84	3.84	0.02	0.5	3.81	3.81	2.32
***	2	0.39	928	36.9	671	30.82		14.16	30.7	3.54	6.38	4.59	143	42.7	93	31.2	335	155	48.8	14.3	10.4	10.2	26	0.16	0	0	4.19	1.4	0.6	0.15	0.04	65.7	21.9	9.4	2.4	0.6	0.12	1.9	155	1.1	4.6	6.38	6.38	6.38	0.04	0.6	6.39	6.39	4.07
***	2	0.3	734	111.8	645	13.03	179.08	3.58	28.3	3.5	5.09	3.79	120	36.5	96.3	31.7	329	178	59.7	17.1	12.9	11.3	34.6	0.2	0	0	3.69	0.96	0.43	0.01	0	72.5	18.9	8.4	0.2	0	0.02	0.4	178	0.9	7.7	5.09	5.09	5.09	0	0	4.94	4.94	3.67
***	2	0.19	295	22.2	231	25.2	25.22	0.75	32.5	4.46	7.35	5.76	163	48.9	84.9	28.3	333	205	39.9	13.1	13.4	10.7	31.9	0.22	0	0	5.12	1.39	0.51	0.27	0.06	69.7	18.9	6.9	3.7	0.8	0.03	0.4	205	2.5	4.5	7.35	7.35	7.35	0.06	0.8	7.31	7.32	5.09
***	2	0.53	656	42.5	450	58.59	207	1.76	37.1	4.76	7.23	4.09	127	37.7	92.2	31.1	337	257	42.3	12.5	12.1	10.7	30	0.27	0	0	4.79	1.88	0.45	0.08	0.03	66.3	26	6.2	1.1	0.4	0.02	0.3	257	0.6	3.3	7.23	7.23	7.23	0.03	0.4	7.29	7.29	4.77
***	2	0.33	516	15	361	36.51			33.9	4.21	12.56	4.56	166	49.1	107.7	36.4	338	331	60.3	15.1	10.2	10.2	25.1	0.34	0.01	0.1	5.3	5.18	1.51	0.5	0.07	42.2	41.2	12	4	0.6	0.05	0.4	331	1.2	18.5	12.57	12.56	12.57	0.07	0.6	12.09	12.09	5.25
***	2	0.24	321	23.5	253	19.04	17.36	0.37	37.9	5.36	6.49	4.18	119	37.3	89.2	28.5	319	242	41	12.6	11.7	10.4	28.6	0.25	0	0	4.15	1.79	0.45	0.09	0.01	63.9	27.6	6.9	1.4	0.2	0.02	0.3	242	1	3.4	6.49	6.49	6.49	0.01	0.2	6.71	6.71	4.13
***	2	0.26	305	21.4	205	25.59			32.2	5.41	5.83	4.61	142	43	93.3	30.8	330	165	46.4	13.6	16.7	12.3	42.5	0.2	0	0	4.95	0.64	0.2	0.01	0.03	84.9	11	3.4	0.2	0.5	0.02	0.3	165	1	4	5.83	5.83	5.83	0.03	0.5	5.9	5.9	4.93
***	2	0.24	247	18.1	191	17.02	78.34				8.27	4.18	120	36	86.1	28.7	333	320	38.4	12.1	9.1	9.4	19.4	0.3	0	0	2.61	5.03	0.53	0.07	0.03	31.6	60.8	6.4	0.8	0.4	0.1	1.2	320	1.6	3.3	8.27	8.27	8.27	0.03	0.4	8.16	8.17	2.51
***	2	0.27	362	28.7	255	36.77	158.17	0.34	34.2	5.58	17.02	4.34	121	36.3	83.6	27.9	333	572	45.6	14.9	9.8	9.4	20.3	0.54	0.01	0.1	11.58	4.36	1.02	0.03	0.03	68	25.6	6	0.2	0.2	0.17	1	572	5	3.3	17.03	17.02	17.03	0.03	0.2	17.05	17.06	11.41
***	2	0.21	207	17.7	167	7.16	99.54				6.26	4.8	115	36.5	76	24	315	253	45.1	16.3	13.4	10.5	30	0.27	0.01	0.2	3.77	1.92	0.49	0.05	0.03	60.2	30.7	7.8	0.8	0.5	0	0	253	14.5	3.7	6.27	6.26	6.27	0.03	0.5	6.19	6.2	3.77
***	2	0.27	316	35.1	241	0.85	24.93	0.36	32.4	4.95	6.93	4.61	144	41.9	90.9	31.2	344	176	39.7	11.9	11.3	10	25.6	0.18	0	0	4.51	1.82	0.43	0.14	0.03	65.1	26.3	6.2	2	0.4	0.02	0.3	176	0.5	3.2	6.93	6.93	6.93	0.03	0.4	6.9	6.9	4.49
***	2	0.35	926	43.3	670	51.67		3.35	35.9	3.76	6.78	4.34	111	33.5	77.2	25.6	331	226	47.4	17.1	9.3	10	22.4	0.23	0.44	6.5	2.83	2.08	0.79	0.77	0.31	41.6	30.7	11.7	11.4	4.6	0.72	10.6	226	11.9	3.6	7.22	6.78	7.22	0.31	4.6	7.01	7.01	2.11
***	2	0.21	389	22.6	290	15.77	129.06		42.9	3.89	14.27	4.57	164	46	100.7	35.9	357	318	59.1	15.9	13	10.7	31.1	0.34	0.02	0.1	5.69	5.85	1.46	1.18	0.09	39.9	41	10.2	8.3	0.6	0.14	1	318	2.2	10.3	14.29	14.27	14.29	0.09	0.6	13.98	14	5.55
***	2	0.23	316	17.7	225	28.58		0.8	30.8	4.19	6.49	3.02	98	28.8	95.4	32.5	340	200	47	13.5	12.2	10.5	28.7	0.21	0	0	4.2	1.43	0.8	0.04	0.02	64.8	22	12.3	0.6	0.3	0.04	0.6	200	0.6	3.4	6.49	6.49	6.49	0.02	0.3	6.51	6.51	4.16
***	2	0.26	393	23.3	300	16.26			32.6	4.19	6.7	4.86	138	40.6	83.5	28.4	340	248	38	12.7	14.2	11.2	34.7	0.28	0	0	5.23	1.09	0.24	0.12	0.02	78	16.3	3.6	1.8	0.3	0.03	0.4	248	3.9	4.8	6.7	6.7	6.7	0.02	0.3	6.79	6.79	5.2
***	2	0.17	296	28.2	230	16.16	14.69	1.07	38.4	4.3	13.6	4.79	169	48.7	101.7	35.3	347	424	61.5	17	9.3	9	16.4	0.38	0.07	0.5	7.28	4.48	1.06	0.74	0.04	53.6	32.9	7.8	5.4	0.3	0.18	1.3	424	1.1	12.4	13.67	13.6	13.67	0.04	0.3	13.95	14.02	7.1
***	2	0.22	268	19	220	67.89	196.98	67.9	27.6	3.5	17.64	3.45	107	32.1	93	31	333	186	57.6	17.2	16.8	12.3	42.1	0.23	0.01	0.1	14.18	2.56	0.78	0.03	0.09	80.4	14.5	4.4	0.2	0.5	0.15	0.9	186	1.8	5	17.65	17.64	17.65	0.09	0.5	18.03	18.03	14.03
***	2	0.15	744	160.5	585	2.87			41.4	3.89	7.81	3.84	116	34	88.5	30.2	341	181	42.5	13.2	11.6	10.1	27.1	0.18	0	0	4.72	2.34	0.58	0.15	0.02	60.4	30	7.4	1.9	0.3	0.02	0.3	181	1.1	3.4	7.81	7.81	7.81	0.02	0.3	7.93	7.93	4.7
***	2	0.17	228	13.9	182	15.59	60.18	0.28	30.1	4.04	19.32	5.17	186	55.6	107.5	36	335	272	60.2	15	9.8	9.4	19.2	0.26	0.68	3.5	14.91	2.48	1.5	0.25	0.18	77.2	12.8	7.8	1.3	0.9	0.83	4.3	272	0.6	18	20	19.32	20	0.18	0.9	19.22	19.9	14.08
***	2	0.24	418	25.6	300	14.83		1.8	34.2	4.01	8.77	4.03	122	37.5	93.1	30.3	325	320	55.4	16.1	11.6	10	26.7	0.32	0	0	1.92	4.3	1.73	0.79	0.03	22	49	19.7	9	0.3	0.09	1	320	3.8	4.3	8.77	8.77	8.77	0.03	0.3	8.79	8.79	1.83
***	2	0.19	262	23.9	210	2.77		0.31	39.4	3.68	23.03	2.19	68	19.8	90.4	31.1	343	57	50.8	15.5	----	----	----	----	0	0	19.72	1.69	1.59	0	0.03	85.7	7.3	6.9	0	0.1	0.15	0.7	57	2	3.4	23.03	23.03	23.03	0.03	0.1	22.9	22.91	19.57
***	2	0.18	242	20.3	194	15.5	138.04		31	4.37	6.34	3.24	102	31.6	97.5	31.5	323	214	48.3	13.4	16.4	12.6	45.2	0.27	0	0	5.19	0.59	0.47	0.07	0.02	81.9	9.3	7.4	1.1	0.3	0.04	0.6	214	0.8	3.9	6.34	6.34	6.34	0.02	0.3	6.25	6.25	5.15
***	2	0.23	377	35.7	295	21.56	200.12	4.26	29.5	4.55	8.99	3.28	102	30.6	93.3	31.1	333	138	59.7	17.4	16.2	12.3	42.7	0.17	0	0	6.9	1.45	0.55	0.06	0.03	76.8	16.1	6.1	0.7	0.3	0.03	0.3	138	2.9	4.4	8.99	8.99	8.99	0.03	0.3	9.3	9.3	6.87
***	2	0.32	628	34.5	472	28.38		1.62	31.9	4.98	7.23	3.51	84	26.6	75.8	23.9	316	165	44.8	16.3	16.1	10.9	34.9	0.18	0	0	5.37	1.27	0.54	0.03	0.02	74.2	17.6	7.5	0.4	0.3	0.01	0.1	165	14.5	2.8	7.23	7.23	7.23	0.02	0.3	7.44	7.44	5.36
***	2	0.26	554	114.4	475	25.97		0.63	37.9	5.1	9.45	4.65	135	40.7	87.5	29	332	251	39.8	12.4	10.6	9.9	23.4	0.25	0	0	7.51	1.4	0.4	0.11	0.03	79.5	14.8	4.2	1.2	0.3	0.12	1.3	251	1.2	3.5	9.45	9.45	9.45	0.03	0.3	9.59	9.59	7.39
***	2	0.25	377	22.3	258	45.88	124.68	2.41	34.2	4.47	8.81	4.12	120	36	87.4	29.1	333	182	40.2	12.6	12.8	10.7	30.8	0.19	0.01	0.1	6.28	1.9	0.54	0.05	0.04	71.2	21.6	6.1	0.6	0.5	0.08	0.9	182	1.3	3.3	8.82	8.81	8.82	0.04	0.5	8.72	8.72	6.2
***	2	0.09	663	110.6	498	4.44	15.93	4.3	27.4	2.73	9.4	3.38	126	37.1	109.8	37.3	340	201	60.6	14.8	7.9	9	15.5	0.18	0	0	4.48	3.34	1.06	0.5	0.02	47.7	35.5	11.3	5.3	0.2	0.03	0.3	201	0.6	19.7	9.4	9.4	9.4	0.02	0.2	9.46	9.46	4.45
***	2	0.43	360	67	286	47.95	63.13	0.47	31.5	5.64	4.72	4.29	122	36.8	85.8	28.4	332	148	45.1	14.5	17.3	12	40.6	0.18	0	0	3.75	0.75	0.19	0.03	0	79.5	15.9	4	0.6	0	0.01	0.2	148	3.1	3.7	4.72	4.72	4.72	0	0	4.96	4.96	3.74
***	2	0.19	364	20.7	250	13.49	205	0.82	34.6	3.98	8.36	5.19	144	42	80.9	27.7	343	531	37	12.8	10.6	9.7	22.9	0.52	0	0	4.71	2.98	0.5	0.12	0.05	56.4	35.6	6	1.4	0.6	0.12	1.4	531	4.8	4.7	8.36	8.36	8.36	0.05	0.6	8.37	8.37	4.59
***	2	0.22	211	26	176	2.33	206	0.24	33.7	3.36	6.28	4.36	137	39.7	91.1	31.4	345	233	41.1	12.2	11.5	10.2	26.5	0.24	0	0	3.86	1.98	0.27	0.14	0.03	61.5	31.5	4.3	2.2	0.5	0.02	0.3	233	0.9	3.3	6.28	6.28	6.28	0.03	0.5	6.49	6.49	3.84
***	2	0.7	940	48.8	617	161		7.23	31.6	5.64	5.41	3.99	122	35.6	89.2	30.6	343	173	44	13.7	15	12.1	43.1	0.21	0	0	3.66	1.31	0.32	0.09	0.03	67.6	24.2	5.9	1.7	0.6	0.02	0.4	173	1.6	4	5.41	5.41	5.41	0.03	0.6	5.37	5.37	3.64
***	2	1.33				222.66		3.93	37.6	7.08	8.96	3.37	106	32.9	97.6	31.5	322	183	63.2	17.7	12.2	10.2	26.8	0.19	0	0	7.23	1.08	0.63	0.01	0.01	80.7	12.1	7	0.1	0.1	0.05	0.6	183	1.2	8.6	8.96	8.96	8.96	0.01	0.1	9.04	9.04	7.18
***	2	0.2(17)	229	18.3	178	4.47		0.25	36.5	3.49	7.04	4.75	132	39.8	83.8	27.8	332	314	41.1	13.4	11	10.1	24.8	0.32	0	0	4.12	2.1	0.64	0.15	0.03	58.6	29.8	9.1	2.1	0.4	0.08	1.1	314	3.2	3.8	7.04	7.04	7.04	0.03	0.4	7	7	4.04
***	2	0.2	246	19.7	180	3.42		0.49	36.2	3.24	6.48	4.17	113	33.5	80.3	27.1	337	240	34.9	11.9	8.7	9.1	17.1	0.22	0	0	1.69	3.68	0.75	0.31	0.05	26	56.8	11.6	4.8	0.8	0	0	240	3.7	3.7	6.48	6.48	6.48	0.05	0.8	6.43	6.43	1.69
***	2		308	15.1	205	12.54		2.61	35.3	4.76	24.91	4.47	175	50.7	113.4	39.1	345	301	65.4	15.3	9.1	9.6	20.2	0.29	0.06	0.2	19.99	3.07	1.41	0.31	0.13	80.3	12.3	5.7	1.2	0.5	1.04	4.2	301	0.7	28.7	24.97	24.91	24.97	0.13	0.5	24.34	24.4	18.95
***	2	0.67	741	54.6	517	104.87	184.78	3.84	35.9	4.3	8.99	3.32	103	32.1	96.7	31	321	87	58.7	16.7	17.1	12.7	45.6	0.11	0	0	7.5	0.82	0.66	0.01	0	83.5	9.1	7.3	0.1	0	0.03	0.3	87	1.6	7.6	8.99	8.99	8.99	0	0	8.63	8.63	7.47
***	2	0.31	552	19.3	380	24.92		2.08	26.7	4.55	10.44	4.31	120	36.2	84	27.8	331	508	37.7	12.4	8.6	8.6	13.9	0.44	0.01	0.1	4.56	4.96	0.88	0.03	0.01	43.7	47.5	8.4	0.3	0.1	0.08	0.8	508	2.5	3.7	10.45	10.44	10.45	0.01	0.1	10.6	10.61	4.48
***	2	0.25	327	32.4	249	14.6		0.78	30.2	5.41	7.3	4.39	135	40.4	92	30.8	334	177	46.7	13.7	10.5	10	24.2	0.18	0	0	6.12	0.57	0.57	0.02	0.02	83.8	7.8	7.8	0.3	0.3	0.03	0.4	177	0.9	3.8	7.3	7.3	7.3	0.02	0.3	7.07	7.07	6.09
***	2	0.35	513	19.9	377	36.49	134.87	5.55	30.2	4.55	10.33	4.38	160	45.2	103.2	36.5	354	272	57.4	15	9.3	9.4	19.7	0.26	0.01	0.1	6.57	2.07	1.03	0.64	0.02	63.6	20	10	6.2	0.2	0.04	0.4	272	1	11.5	10.34	10.33	10.34	0.02	0.2	10.43	10.44	6.53
***	2	0.21	302	18.7	237	9.12	139.98	0.55	36.4	5.41	8.24	3.49	100	30.2	86.5	28.7	331	172	40.6	13.1	12.9	11	32.7	0.19	0.01	0.1	6.79	0.95	0.48	0.01	0.01	82.5	11.5	5.8	0.1	0.1	0.05	0.6	172	1.6	2.9	8.25	8.24	8.25	0.01	0.1	8.5	8.51	6.74
***	2	0.26	286	20.1	207	11.41		0.4	36.8	3.43	3.03	2.27	58	17.8	78.4	25.6	326	87	48	17.4	6	8.5	11.7	0.07	0.16	5.3	1.2	1.03	0.36	0.29	0.15	39.5	34	11.9	9.6	5	0.31	10.2	87	10.7	2.6	3.19	3.03	3.19	0.15	5	3.03	3.03	0.89
***	2	0.2	235	13.1	192	15.81			34.4	4.21	9.05	3.99	121	36.9	92.5	30.3	328	352	40.8	12	9.4	9.2	17.9	0.32	0	0	4.74	3.65	0.62	0.02	0.02	52.4	40.3	6.9	0.2	0.2	0.01	0.1	352	0.4	3.1	9.05	9.05	9.05	0.02	0.2	8.97	8.97	4.73
***	2	0.22				28.56	201		29.7	4.11	13.32	3.81	118	37.3	97.9	31	316	190	57.1	15.8	9.7	9.8	22.3	0.19	0	0	10.44	2.01	0.85	0	0.02	78.3	15.1	6.4	0	0.2	0.09	0.7	190	0.8	6.8	13.32	13.32	13.32	0.02	0.2	13.29	13.29	10.35
***	2	0.29	326	35.4	228	11.73	102.48	0.38	36.3	4.11	4.53	4.56	137	41.7	91.4	30	329	84	49.4	15	16.8	12.6	46.6	0.11	0	0	3.22	0.92	0.34	0.04	0.01	71.1	20.3	7.5	0.9	0.2	0.18	4	84	1.5	5.3	4.53	4.53	4.53	0.01	0.2	4.57	4.57	3.04
***	2	0.21	207	13.6	164	22.1			32.8	3.89	9.21	4.9	146	45	91.8	29.8	324	228	42.9	12.8	16.1	12	40.7	0.27	0.01	0.1	5.63	2.54	0.67	0.29	0.08	61.1	27.6	7.3	3.1	0.9	0.02	0.2	228	0.8	3.8	9.22	9.21	9.22	0.08	0.9	9.1	9.1	5.61
***	2	0.28	404	31	326	6.1	93.53	1.78	28.7	3.42	8.05	3.23	92	28.9	89.5	28.5	318	184	65.8	20.4	9.4	9.4	20.3	0.17	0.03	0.4	6.4	1.12	0.47	0.05	0.01	79.6	13.9	5.8	0.6	0.1	0.06	0.7	184	6.7	6.2	8.08	8.05	8.08	0.01	0.1	8.16	8.19	6.34
***	2	0.28	201	12.1	159	16.26		0.46	35.8	3.3	7.53	3.74	116	33.8	90.4	31	343	319	57.4	17.5	11.4	10	26.1	0.32	0.02	0.3	1.39	3.84	1.25	1.03	0.02	18.4	51	16.6	13.7	0.3	0.01	0.1	319	5.4	4.4	7.55	7.53	7.55	0.02	0.3	7.56	7.58	1.38
***	2	0.2	265	25.9	236	3.92		0.35	25.1	2.25	16.34	1.95	52	18.2	93.3	26.7	286	191	63.6	18.8	12.8	11.3	34	0.22	0.11	0.7	13.62	2.03	0.64	0.02	0.03	83.4	12.4	3.9	0.1	0.2	0.2	1.2	191	3.1	5.5	16.45	16.34	16.45	0.03	0.2	15.7	15.81	13.42
***	2	0.21	263	19.6	206	41.44	203	1.78	31.1	5.07	16.28	3.12	85	26.5	84.9	27.2	321	192	45.6	14.7	13.9	11.2	35.4	0.22	0	0	13.46	1.87	0.84	0.06	0.05	82.6	11.5	5.2	0.4	0.3	0.05	0.3	192	3.2	2.8	16.28	16.28	16.28	0.05	0.3	16.14	16.14	13.41
***	2	0.34	380	16.7	302	2.43	28.48	0.72	29.9	3.13	7.73	4.14	116	34	82.1	28	341	221	41.2	14.2	12.5	11.1	32.8	0.24	0.02	0.3	2.67	4.27	0.64	0.13	0.02	34.5	55.2	8.3	1.7	0.3	0.01	0.1	221	5.2	3.7	7.75	7.73	7.75	0.02	0.3	7.71	7.72	2.66
***	2	0.12	275	15.4	205	9.55	128.15	0.35	33	4.11	9.99	3	101	29.9	99.7	33.7	338	453	53.2	14.6	10.9	10.8	28.8	0.49	0	0	2.1	6.49	0.93	0.45	0.02	21	65	9.3	4.5	0.2	0.03	0.3	453	2.1	6.9	9.99	9.99	9.99	0.02	0.2	9.98	9.99	2.07
***	2	0.22	393	28.6	264	7.98	150.15	0.37	31	5.58	3.03	2.33	54	16.7	71.7	23.2	323	90	50.8	20.1	6.2	8.2	7.4	0.07	0.14	4.6	1.16	1.04	0.37	0.32	0.14	38.3	34.3	12.2	10.6	4.6	0.29	9.6	90	26	1.9	3.17	3.03	3.17	0.14	4.6	2.97	2.97	0.87
***	2	0.29	278	28.2	227	9.87	200.15				8.51	4.06	140	36.4	89.7	34.5	385	269	36.6	11.6	11.5	10.4	27.9	0.28	0.01	0.1	6.24	1.56	0.64	0.04	0.03	73.3	18.3	7.5	0.5	0.4	0.02	0.2	269	1.5	4.3	8.52	8.51	8.52	0.03	0.4	8.13	8.13	6.22
***	2	0.28				25.41			29.5	6.28	9.08	4.48	132	37.8	84.4	29.5	349	243	35.9	11.8	10.4	9.8	23.2	0.24	0	0	7.45	0.93	0.62	0.05	0.03	82.1	10.2	6.8	0.6	0.3	0.03	0.3	243	1.9	3.6	9.08	9.08	9.08	0.03	0.3	9.25	9.25	7.42
***	2	0.23	457	21.5	333	12.21					6.31	2.65	86	27	101.9	32.5	319	53	55	15.1	----	----	----	----	0	0	5.7	0.34	0.23	0.02	0.02	90.4	5.4	3.6	0.3	0.3	0.02	0.3	53	2	9.2	6.31	6.31	6.31	0.02	0.3	6.19	6.2	5.68
***	2	0.45	529	32.8	379	83.22		3.83	34.6	5.25	11.69	4.36	140	42.6	97.7	32.1	329	287	45.3	12.5	13.7	11.1	34.3	0.32	0	0	8.44	1.75	1.16	0.28	0.06	72.2	15	9.9	2.4	0.5	0.08	0.7	287	0.2	4.4	11.69	11.69	11.69	0.06	0.5	11.59	11.59	8.36
***	2	0.21	291	32.1	228	12.36	102.22	0.53	31.5	3.61	6.27	3.88	118	34.5	88.9	30.4	342	231	40.5	12.5	10.7	10	24.1	0.23	0	0	3.83	1.75	0.56	0.12	0.01	61.1	27.9	8.9	1.9	0.2	0.01	0.2	231	1	2.9	6.27	6.27	6.27	0.01	0.2	6.13	6.13	3.82
***	2	0.21				22.71	90.94		33.9	4.28	12.14	3.85	95	31	80.5	24.7	306	224	47.8	16.6	12.6	10.6	31	0.24	0	0	9.55	1.77	0.63	0.13	0.06	78.6	14.6	5.2	1.1	0.5	0.07	0.6	224	9.5	3.5	12.14	12.14	12.14	0.06	0.5	12.42	12.42	9.48
***	2	0.18	521	18.2	378	44.07			27	4.55	6.57	3.88	111	35.4	91.2	28.6	314	299	41.9	12.5	10.3	9.8	22.9	0.29	0	0	4.6	1.52	0.34	0.07	0.04	70	23.1	5.2	1.1	0.6	0.01	0.2	299	0.7	3	6.57	6.57	6.57	0.04	0.6	6.89	6.89	4.59
***	2	0.22	286	27.7	232	12.4	131.25		32.4	4.55	5.89	3.91	122	38.8	99.2	31.2	314	187	46.6	12.7	11.1	10	25.1	0.19	0	0	4.4	1.08	0.35	0.05	0.01	74.8	18.3	5.9	0.8	0.2	0.03	0.5	187	0.5	5.1	5.89	5.89	5.89	0.01	0.2	6.06	6.06	4.37
***	2	0.23	267	20.2	205	6.38	33.84	0.24	30.8	3.89	12.26	4.96	139	40.9	82.5	28	340	189	43.3	14.4	14.5	11.9	40.4	0.23	0.01	0.1	10.45	1	0.8	0	0.01	85.2	8.2	6.5	0	0.1	0.04	0.3	189	5	4.1	12.27	12.26	12.27	0.01	0.1	12.71	12.71	10.41
***	2	0.23	896	197.1	804	8.19	130.46	0.54	32.1	4.95	7.65	3.96	126	37.3	94.2	31.8	338	194	43.4	12.6	10.4	9.7	22.8	0.19	0.01	0.1	4.81	1.9	0.8	0.07	0.07	62.9	24.8	10.5	0.9	0.9	0.3	3.9	194	0.6	4.3	7.66	7.65	7.66	0.07	0.9	7.56	7.57	4.51
***	2	0.21	219	19.1	174	11.77	140.57	0.24	33	2.66	19.11	3.53	103	31.3	88.7	29.2	329	314	40.9	13.6	11.1	10.2	26	0.32	0.01	0.1	16.71	1.62	0.76	0	0.02	87.4	8.5	4	0	0.1	0.09	0.5	314	1.8	4.7	19.12	19.11	19.12	0.02	0.1	19.18	19.18	16.62
***	2	0.28	354	19.3	264	26.94		1.06	30.8	5.1	13.24	2.44	83	24.3	99.6	34	342	591	59.2	16.3	9.2	9.6	20.2	0.57	0.04	0.3	4.36	6.56	1.81	0.49	0.02	32.9	49.5	13.7	3.7	0.2	0.08	0.6	591	1.3	7.1	13.28	13.24	13.28	0.02	0.2	13.04	13.08	4.28
***	2	0.21	319	13.8	235	5.64		1.09	30.3	6.37	6.15	4.72	179	57	120.8	37.9	314	142	76.6	16.8	10.7	9.7	23.3	0.14	2.13	34.6	3.74	1.91	0.33	0.09	0.08	60.7	31.1	5.4	1.5	1.3	0.05	0.8	142	0.4	41.6	8.28	6.15	8.28	0.08	1.3	6.01	8.1	3.69
***	2	0.22	986	223.4	645	4.61	34.29	0.2	32.9	4.21	6.55	4.53	119	37.2	82.1	26.3	320	470	42	14	8.7	8.9	15.6	0.42	0	0	1.23	4.75	0.34	0.21	0.02	18.8	72.5	5.2	3.2	0.3	0.01	0.2	470	4.7	3.8	6.55	6.55	6.55	0.02	0.3	6.47	6.47	1.22
***	2	0.09	449	39.9	357	37.5	103.9	5.18	41.2	3.81	3.05	2.39	61	18.7	78.2	25.5	326	77	48.4	17.3	6	8.2	9.4	0.06	0.16	5.2	1.17	1.05	0.37	0.31	0.15	38.4	34.4	12.1	10.2	4.9	0.31	10.2	77	10.9	2.3	3.21	3.05	3.21	0.15	4.9	3.17	3.17	0.86
***	2	0.29	518	39.5	392	23.61	173.14		27.9	5.47	6.24	4.54	133	40	88.1	29.3	333	385	38.8	12	9.3	8.9	16	0.34	0	0	4.73	1.09	0.21	0.2	0.01	75.7	17.5	3.4	3.2	0.2	0.02	0.3	385	1.4	3.5	6.24	6.24	6.24	0.01	0.2	6.29	6.29	4.71
***	2	0.22	219	20.8	163	0.76					6.94	4.41	127	37.9	85.9	28.8	335	252	51.3	16.5	8.2	9.7	16.7	0.24	0.41	5.9	3.05	2.09	0.78	0.68	0.34	44	30.1	11.2	9.8	4.9	0.77	11.1	252	3.9	3.8	7.35	6.94	7.35	0.34	4.9	6.98	6.98	2.28
[truncated: 25 more columns]
