# Supplementary material for: Use peripheral blood leukocyte parameters combined with inflammatory indicators in diagnosis and severity assessment of mycoplasma pneumoniae pneumonia in children
Source: PLoS One. 2025 Jun 3;20(6):e0321454. doi: 10.1371/journal.pone.0321454 (PMC12132943; doi:10.1371/journal.pone.0321454)
Supplement: S4 Supplementary Figures — (ZIP) [file pone.0321454.s004.zip]

Archive with 2 entries (2 files):
- Figure1.tif
- Figure2.tif
