# Supplementary material for: Use peripheral blood leukocyte parameters combined with inflammatory indicators in diagnosis and severity assessment of mycoplasma pneumoniae pneumonia in children
Source: PLoS One. 2025 Jun 3;20(6):e0321454. doi: 10.1371/journal.pone.0321454 (PMC12132943; doi:10.1371/journal.pone.0321454)
Supplement: S5 Supplementary related files — (ZIP) [file pone.0321454.s005.zip]

Archive with 4 entries (4 files):
- Application form-Chinese.pdf
- Application form-English.pdf
- Instrument of ratification-Chinese.pdf
- Instrument of ratification-English.pdf
